# Supplementary material for: Assessment of a Parachor Model for the Surface Tension of Binary Mixtures
Source: Int J Thermophys. 2023 Jun 7;44(7):110. doi: 10.1007/s10765-023-03216-z (PMC10247860; doi:10.1007/s10765-023-03216-z)
Supplement: Supplementary file 2 — Supplementary file2 (TXT 909 KB) [file 10765_2023_3216_MOESM2_ESM.txt]

This file contains the data used in the present study.
It is organized in this manner
Internal ID number for fluid 1, Internal ID number for fluid 2, fluid 1 name, fluid 2 name, fluid 1 alternative name, fluid2 alternative name see table 1 in manuscript for additional informaiton on fluids
reference code for data set, see Table 2 in manuscript for complete citation information for each reference. There also is reference information at the end of this file.
CAS number for fluid 1, CAS number for fluid 2, mole fraction of component 1, T in K, surface tension in N/m, estimated uncertainty in N/m, reference code for data set
205	715	ethylbenzene	cyclohexane			ethylbenzene	cyclohexane
	1974	jai	sin	0
	100414	110827	1	298.154	0.0284	0.00073	1974	jai	sin	0
	100414	110827	1	308.152	0.02735	0.0007	1974	jai	sin	0
	100414	110827	0.927	298.154	0.02797	0.00072	1974	jai	sin	0
	100414	110827	0.927	308.152	0.02683	0.00069	1974	jai	sin	0
	100414	110827	0.862	298.154	0.02747	0.00071	1974	jai	sin	0
	100414	110827	0.862	308.152	0.02637	0.00068	1974	jai	sin	0
	100414	110827	0.729	298.154	0.02675	0.00069	1974	jai	sin	0
	100414	110827	0.729	308.152	0.0258	0.00066	1974	jai	sin	0
	100414	110827	0.719	298.154	0.02672	0.00069	1974	jai	sin	0
	100414	110827	0.719	308.152	0.02571	0.00066	1974	jai	sin	0
	100414	110827	0.602	298.154	0.02614	0.00067	1974	jai	sin	0
	100414	110827	0.602	308.152	0.02518	0.00065	1974	jai	sin	0
	100414	110827	0.483	298.154	0.02583	0.00067	1974	jai	sin	0
	100414	110827	0.483	308.152	0.02477	0.00064	1974	jai	sin	0
	100414	110827	0.425	298.154	0.02559	0.00066	1974	jai	sin	0
	100414	110827	0.425	308.152	0.02457	0.00063	1974	jai	sin	0
	100414	110827	0.389	298.154	0.02547	0.00066	1974	jai	sin	0
	100414	110827	0.389	308.152	0.02441	0.00063	1974	jai	sin	0
	100414	110827	0.308	298.154	0.02529	0.00065	1974	jai	sin	0
	100414	110827	0.308	308.152	0.02413	0.00062	1974	jai	sin	0
	100414	110827	0.185	298.154	0.02495	0.00064	1974	jai	sin	0
	100414	110827	0.185	308.152	0.02385	0.00062	1974	jai	sin	0
	100414	110827	0.142	298.154	0.02475	0.00064	1974	jai	sin	0
	100414	110827	0.142	308.152	0.02371	0.00061	1974	jai	sin	0
	100414	110827	0.095	298.154	0.02465	0.00064	1974	jai	sin	0
	100414	110827	0.095	308.152	0.02358	0.00061	1974	jai	sin	0
	100414	110827	0	298.154	0.0245	0.00063	1974	jai	sin	0
	100414	110827	0	308.152	0.0234	0.0006	1974	jai	sin	0
205	4112	ethylbenzene	hexadecane			ethylbenzene	hexadecane
	2014	pra	cow	0
	100414	544763	0	294.4	0.0273	0.0004	2014	pra	cow	0
	100414	544763	0.2	294.4	0.0274	0.0004	2014	pra	cow	0
	100414	544763	0.4013	294.4	0.0275	0.0004	2014	pra	cow	0
	100414	544763	0.5002	294.4	0.0275	0.0004	2014	pra	cow	0
	100414	544763	0.6001	294.4	0.0278	0.0004	2014	pra	cow	0
	100414	544763	0.7002	294.4	0.028	0.0004	2014	pra	cow	0
	100414	544763	0.8001	294.4	0.0282	0.0004	2014	pra	cow	0
	100414	544763	0.9	294.4	0.0285	0.0004	2014	pra	cow	0
	100414	544763	1	294.4	0.0292	0.0004	2014	pra	cow	0
445	612	1,4-dimethylbenzene	chlorobenzene			p-xylene	chlorobenzene
	1978	dhi	mah	0
	106423	108907	0.9	293.145	0.02881	0.00073	1978	dhi	mah	0
	106423	108907	0.8	293.145	0.02925	0.00074	1978	dhi	mah	0
	106423	108907	0.7	293.145	0.02972	0.00075	1978	dhi	mah	0
	106423	108907	0.6	293.145	0.03021	0.00076	1978	dhi	mah	0
	106423	108907	0.5	293.145	0.03081	0.00078	1978	dhi	mah	0
	106423	108907	0.4	293.145	0.03126	0.00079	1978	dhi	mah	0
	106423	108907	0.3	293.145	0.03171	0.0008	1978	dhi	mah	0
	106423	108907	0.2	293.145	0.03218	0.00081	1978	dhi	mah	0
	106423	108907	0.1	293.145	0.03269	0.00082	1978	dhi	mah	0
	106423	108907	0.9	303.143	0.02797	0.00071	1978	dhi	mah	0
	106423	108907	0.8	303.143	0.0282	0.00071	1978	dhi	mah	0
	106423	108907	0.7	303.143	0.02842	0.00072	1978	dhi	mah	0
	106423	108907	0.6	303.143	0.02863	0.00072	1978	dhi	mah	0
	106423	108907	0.5	303.143	0.02896	0.00073	1978	dhi	mah	0
	106423	108907	0.4	303.143	0.02932	0.00074	1978	dhi	mah	0
	106423	108907	0.3	303.143	0.02973	0.00075	1978	dhi	mah	0
	106423	108907	0.2	303.143	0.03021	0.00076	1978	dhi	mah	0
	106423	108907	0.1	303.143	0.03094	0.00078	1978	dhi	mah	0
445	643	1,4-dimethylbenzene	pentane			p-xylene	pentane
	1972	mah	cho	0
	106423	109660	0.1413	288.147	0.01718	0.00011	1972	mah	cho	0
	106423	109660	0.2637	288.147	0.01876	0.00012	1972	mah	cho	0
	106423	109660	0.3225	288.147	0.01932	0.00012	1972	mah	cho	0
	106423	109660	0.4812	288.147	0.02095	0.00013	1972	mah	cho	0
	106423	109660	0.6	288.147	0.02298	0.00014	1972	mah	cho	0
	106423	109660	0.6847	288.147	0.02346	0.00015	1972	mah	cho	0
	106423	109660	0.8243	288.147	0.02556	0.00016	1972	mah	cho	0
445	696	1,4-dimethylbenzene	hexane			p-xylene	hexane
	2010	dom	ril	0
	106423	110543	0.9465	298.15	0.02684	0.0002	2010	dom	ril	0
	106423	110543	0.9282	298.15	0.02658	0.0002	2010	dom	ril	0
	106423	110543	0.8735	298.15	0.02576	0.00019	2010	dom	ril	0
	106423	110543	0.8659	298.15	0.02566	0.00019	2010	dom	ril	0
	106423	110543	0.6917	298.15	0.02345	0.00017	2010	dom	ril	0
	106423	110543	0.6603	298.15	0.0231	0.00017	2010	dom	ril	0
	106423	110543	0.601	298.15	0.02247	0.00017	2010	dom	ril	0
	106423	110543	0.533	298.15	0.02181	0.00016	2010	dom	ril	0
	106423	110543	0.508	298.15	0.02159	0.00016	2010	dom	ril	0
	106423	110543	0.4733	298.15	0.02129	0.00016	2010	dom	ril	0
	106423	110543	0.3966	298.15	0.02067	0.00015	2010	dom	ril	0
	106423	110543	0.3606	298.15	0.02039	0.00015	2010	dom	ril	0
	106423	110543	0.3123	298.15	0.02007	0.00015	2010	dom	ril	0
	106423	110543	0.2174	298.15	0.01941	0.00014	2010	dom	ril	0
	106423	110543	0.1874	298.15	0.01922	0.00014	2010	dom	ril	0
	106423	110543	0.1202	298.15	0.01879	0.00014	2010	dom	ril	0
445	715	1,4-dimethylbenzene	cyclohexane			p-xylene	cyclohexane
	1974	jai	sin	0
	106423	110827	1	298.154	0.02784	0.00072	1974	jai	sin	0
	106423	110827	1	308.152	0.02679	0.00069	1974	jai	sin	0
	106423	110827	0.924	298.154	0.0273	0.0007	1974	jai	sin	0
	106423	110827	0.924	308.152	0.0264	0.00068	1974	jai	sin	0
	106423	110827	0.832	298.154	0.02693	0.00069	1974	jai	sin	0
	106423	110827	0.832	308.152	0.02588	0.00067	1974	jai	sin	0
	106423	110827	0.821	298.154	0.02686	0.00069	1974	jai	sin	0
	106423	110827	0.821	308.152	0.0258	0.00066	1974	jai	sin	0
	106423	110827	0.806	298.154	0.02681	0.00069	1974	jai	sin	0
	106423	110827	0.806	308.152	0.02571	0.00066	1974	jai	sin	0
	106423	110827	0.715	298.154	0.02641	0.00068	1974	jai	sin	0
	106423	110827	0.715	308.152	0.0254	0.00065	1974	jai	sin	0
	106423	110827	0.657	298.154	0.0262	0.00067	1974	jai	sin	0
	106423	110827	0.657	308.152	0.02512	0.00065	1974	jai	sin	0
	106423	110827	0.547	298.154	0.02572	0.00066	1974	jai	sin	0
	106423	110827	0.547	308.152	0.02471	0.00064	1974	jai	sin	0
	106423	110827	0.481	298.154	0.02548	0.00066	1974	jai	sin	0
	106423	110827	0.481	308.152	0.02458	0.00063	1974	jai	sin	0
	106423	110827	0.398	298.154	0.02527	0.00065	1974	jai	sin	0
	106423	110827	0.398	308.152	0.02427	0.00063	1974	jai	sin	0
	106423	110827	0.302	298.154	0.02501	0.00064	1974	jai	sin	0
	106423	110827	0.302	308.152	0.02404	0.00062	1974	jai	sin	0
	106423	110827	0.211	298.154	0.02489	0.00064	1974	jai	sin	0
	106423	110827	0.211	308.152	0.02387	0.00062	1974	jai	sin	0
	106423	110827	0.111	298.154	0.02462	0.00063	1974	jai	sin	0
	106423	110827	0.111	308.152	0.02365	0.00061	1974	jai	sin	0
	106423	110827	0	298.154	0.02436	0.00063	1974	jai	sin	0
	106423	110827	0	308.152	0.0234	0.0006	1974	jai	sin	0
445	765	1,4-dimethylbenzene	octane			p-xylene	octane
	2013	gay	cas	0
	106423	111659	0.0488	308.15	0.02002	0.00024	2013	gay	cas	0
	106423	111659	0.109	308.15	0.02025	0.00024	2013	gay	cas	0
	106423	111659	0.1953	308.15	0.02052	0.00024	2013	gay	cas	0
	106423	111659	0.2973	308.15	0.02096	0.00024	2013	gay	cas	0
	106423	111659	0.3959	308.15	0.02141	0.00025	2013	gay	cas	0
	106423	111659	0.4978	308.15	0.02191	0.00025	2013	gay	cas	0
	106423	111659	0.5503	308.15	0.0222	0.00025	2013	gay	cas	0
	106423	111659	0.5935	308.15	0.02246	0.00025	2013	gay	cas	0
	106423	111659	0.6966	308.15	0.02311	0.00026	2013	gay	cas	0
	106423	111659	0.8004	308.15	0.02393	0.00026	2013	gay	cas	0
	106423	111659	0.9017	308.15	0.02492	0.00027	2013	gay	cas	0
	106423	111659	0.9504	308.15	0.0255	0.00027	2013	gay	cas	0
445	1136	1,4-dimethylbenzene	decane			p-xylene	decane
	2009	mos	cas	0
	106423	124185	0.09726	298.15	0.02321	0.00026	2009	mos	cas	0
	106423	124185	0.19999	298.15	0.0234	0.00027	2009	mos	cas	0
	106423	124185	0.29592	298.15	0.02361	0.00027	2009	mos	cas	0
	106423	124185	0.40466	298.15	0.02389	0.00027	2009	mos	cas	0
	106423	124185	0.49981	298.15	0.02423	0.00027	2009	mos	cas	0
	106423	124185	0.53744	298.15	0.02437	0.00027	2009	mos	cas	0
	106423	124185	0.6024	298.15	0.02466	0.00027	2009	mos	cas	0
	106423	124185	0.69619	298.15	0.02515	0.00027	2009	mos	cas	0
	106423	124185	0.80253	298.15	0.02573	0.00027	2009	mos	cas	0
	106423	124185	0.89137	298.15	0.02633	0.00028	2009	mos	cas	0
	106423	124185	0.95029	298.15	0.02679	0.00028	2009	mos	cas	0
	2013	gay	cas	0
	106423	124185	0.1047	308.15	0.02218	0.00026	2013	gay	cas	0
	106423	124185	0.2152	308.15	0.02239	0.00026	2013	gay	cas	0
	106423	124185	0.2977	308.15	0.02257	0.00026	2013	gay	cas	0
	106423	124185	0.3945	308.15	0.02279	0.00026	2013	gay	cas	0
	106423	124185	0.4993	308.15	0.02311	0.00026	2013	gay	cas	0
	106423	124185	0.549	308.15	0.02328	0.00026	2013	gay	cas	0
	106423	124185	0.5997	308.15	0.02346	0.00027	2013	gay	cas	0
	106423	124185	0.7004	308.15	0.02388	0.00027	2013	gay	cas	0
	106423	124185	0.8018	308.15	0.02447	0.00027	2013	gay	cas	0
	106423	124185	0.9004	308.15	0.0252	0.00027	2013	gay	cas	0
	106423	124185	0.9501	308.15	0.02567	0.00027	2013	gay	cas	0
445	5245	1,4-dimethylbenzene	ethanol			p-xylene	ethanol
	2004	ouy	lu	3
	106423	64175	1	298.15	0.02789	0	2004	ouy	lu	3
	106423	64175	0.8957	298.15	0.02741	0	2004	ouy	lu	3
	106423	64175	0.8008	298.15	0.02698	0	2004	ouy	lu	3
	106423	64175	0.7022	298.15	0.0265	0	2004	ouy	lu	3
	106423	64175	0.5993	298.15	0.02598	0	2004	ouy	lu	3
	106423	64175	0.496	298.15	0.02543	0	2004	ouy	lu	3
	106423	64175	0.3996	298.15	0.02486	0	2004	ouy	lu	3
	106423	64175	0.2999	298.15	0.02423	0	2004	ouy	lu	3
	106423	64175	0.199	298.15	0.02353	0	2004	ouy	lu	3
	106423	64175	0.0978	298.15	0.02285	0	2004	ouy	lu	3
	106423	64175	0	298.15	0.02216	0	2004	ouy	lu	3
445	5350	1,4-dimethylbenzene	methanol			p-xylene	methanol
	1992	wan	nar	1
	106423	67561	0	293.15	0.0226	0.00057	1992	wan	nar	1
	106423	67561	0.0352	293.15	0.02315	0.00059	1992	wan	nar	1
	106423	67561	0.0758	293.15	0.02375	0.0006	1992	wan	nar	1
	106423	67561	0.1233	293.15	0.0244	0.00062	1992	wan	nar	1
	106423	67561	0.1795	293.15	0.02512	0.00064	1992	wan	nar	1
	106423	67561	0.247	293.15	0.0259	0.00066	1992	wan	nar	1
	106423	67561	0.3298	293.15	0.02673	0.00068	1992	wan	nar	1
	106423	67561	0.4336	293.15	0.02757	0.0007	1992	wan	nar	1
	106423	67561	0.5673	293.15	0.02833	0.00072	1992	wan	nar	1
	106423	67561	0.747	293.15	0.02879	0.00073	1992	wan	nar	1
	106423	67561	1	293.15	0.02831	0.00071	1992	wan	nar	1
	106423	67561	0	298.15	0.02248	0.00057	1992	wan	nar	1
	106423	67561	0.0352	298.15	0.02281	0.00058	1992	wan	nar	1
	106423	67561	0.0758	298.15	0.02319	0.00059	1992	wan	nar	1
	106423	67561	0.1233	298.15	0.02361	0.0006	1992	wan	nar	1
	106423	67561	0.1795	298.15	0.02408	0.00061	1992	wan	nar	1
	106423	67561	0.247	298.15	0.02461	0.00062	1992	wan	nar	1
	106423	67561	0.3298	298.15	0.02521	0.00064	1992	wan	nar	1
	106423	67561	0.4336	298.15	0.02586	0.00065	1992	wan	nar	1
	106423	67561	0.5673	298.15	0.02657	0.00067	1992	wan	nar	1
	106423	67561	0.747	298.15	0.02727	0.00069	1992	wan	nar	1
	106423	67561	1	298.15	0.02776	0.0007	1992	wan	nar	1
	106423	67561	0	308.15	0.02135	0.00054	1992	wan	nar	1
	106423	67561	0.0352	308.15	0.02168	0.00055	1992	wan	nar	1
	106423	67561	0.0758	308.15	0.02204	0.00056	1992	wan	nar	1
	106423	67561	0.1233	308.15	0.02245	0.00057	1992	wan	nar	1
	106423	67561	0.1795	308.15	0.02292	0.00058	1992	wan	nar	1
	106423	67561	0.247	308.15	0.02344	0.00059	1992	wan	nar	1
	106423	67561	0.3298	308.15	0.02402	0.00061	1992	wan	nar	1
	106423	67561	0.4336	308.15	0.02468	0.00062	1992	wan	nar	1
	106423	67561	0.5673	308.15	0.02538	0.00064	1992	wan	nar	1
	106423	67561	0.747	308.15	0.02611	0.00066	1992	wan	nar	1
	106423	67561	1	308.15	0.02667	0.00067	1992	wan	nar	1
	106423	67561	0	318.15	0.0205	0.00052	1992	wan	nar	1
	106423	67561	0.0352	318.15	0.02082	0.00053	1992	wan	nar	1
	106423	67561	0.0758	318.15	0.02117	0.00054	1992	wan	nar	1
	106423	67561	0.1233	318.15	0.02157	0.00055	1992	wan	nar	1
	106423	67561	0.1795	318.15	0.02202	0.00056	1992	wan	nar	1
	106423	67561	0.247	318.15	0.02253	0.00057	1992	wan	nar	1
	106423	67561	0.3298	318.15	0.0231	0.00058	1992	wan	nar	1
	106423	67561	0.4336	318.15	0.02374	0.0006	1992	wan	nar	1
	106423	67561	0.5673	318.15	0.02443	0.00062	1992	wan	nar	1
	106423	67561	0.747	318.15	0.02516	0.00064	1992	wan	nar	1
	106423	67561	1	318.15	0.02573	0.00065	1992	wan	nar	1
445	5353	1,4-dimethylbenzene	acetone			p-xylene	acetone
	2004	ouy	yan	0
	106423	67641	0.8973	298.15	0.02769	0.00029	2004	ouy	yan	0
	106423	67641	0.7978	298.15	0.02741	0.00029	2004	ouy	yan	0
	106423	67641	0.6971	298.15	0.02711	0.00029	2004	ouy	yan	0
	106423	67641	0.6007	298.15	0.02678	0.00028	2004	ouy	yan	0
	106423	67641	0.4991	298.15	0.02641	0.00028	2004	ouy	yan	0
	106423	67641	0.3994	298.15	0.02598	0.00028	2004	ouy	yan	0
	106423	67641	0.2995	298.15	0.02551	0.00028	2004	ouy	yan	0
	106423	67641	0.1998	298.15	0.02503	0.00027	2004	ouy	yan	0
	106423	67641	0.0993	298.15	0.02451	0.00027	2004	ouy	yan	0
445	8336	1,4-dimethylbenzene	dimethyl	carbonate		p-xylene	dimethyl carbonate
	2013	gay	cas	0
	106423	616386	0.9497	308.15	0.02619	0.00027	2013	gay	cas	0
	106423	616386	0.8063	308.15	0.02597	0.00027	2013	gay	cas	0
	106423	616386	0.7012	308.15	0.02584	0.00027	2013	gay	cas	0
	106423	616386	0.5987	308.15	0.02576	0.00027	2013	gay	cas	0
	106423	616386	0.4984	308.15	0.0257	0.00027	2013	gay	cas	0
	106423	616386	0.3968	308.15	0.02567	0.00027	2013	gay	cas	0
	106423	616386	0.2971	308.15	0.02567	0.00027	2013	gay	cas	0
	106423	616386	0.2036	308.15	0.02574	0.00027	2013	gay	cas	0
	106423	616386	0.1055	308.15	0.02598	0.00027	2013	gay	cas	0
	106423	616386	0.0558	308.15	0.02613	0.00027	2013	gay	cas	0
477	937	butane	octafluorocyclobutane			butane	RC318
	1978	cal	mcl	0
	106978	115253	1	233.708	0.01966	9.00e-05	1978	cal	mcl	0
	106978	115253	0.881	233.708	0.01714	9.00e-05	1978	cal	mcl	0
	106978	115253	0.827	233.708	0.01658	9.00e-05	1978	cal	mcl	0
	106978	115253	0.658	233.708	0.01594	9.00e-05	1978	cal	mcl	0
	106978	115253	0.524	233.708	0.01548	8.00e-05	1978	cal	mcl	0
	106978	115253	0.485	233.708	0.01536	8.00e-05	1978	cal	mcl	0
	106978	115253	0.332	233.708	0.01537	8.00e-05	1978	cal	mcl	0
	106978	115253	0	233.708	0.016	9.00e-05	1978	cal	mcl	0
	106978	115253	1	244.006	0.01845	9.00e-05	1978	cal	mcl	0
	106978	115253	0.882	244.006	0.01595	9.00e-05	1978	cal	mcl	0
	106978	115253	0.829	244.006	0.01538	8.00e-05	1978	cal	mcl	0
	106978	115253	0.656	244.006	0.01465	8.00e-05	1978	cal	mcl	0
	106978	115253	0.525	244.006	0.01427	8.00e-05	1978	cal	mcl	0
	106978	115253	0.486	244.006	0.01428	8.00e-05	1978	cal	mcl	0
	106978	115253	0.331	244.006	0.01407	8.00e-05	1978	cal	mcl	0
	106978	115253	0	244.006	0.01473	8.00e-05	1978	cal	mcl	0
	106978	115253	1	254.404	0.01722	9.00e-05	1978	cal	mcl	0
	106978	115253	0.884	254.404	0.01475	8.00e-05	1978	cal	mcl	0
	106978	115253	0.832	254.404	0.01415	8.00e-05	1978	cal	mcl	0
	106978	115253	0.659	254.404	0.01334	8.00e-05	1978	cal	mcl	0
	106978	115253	0.526	254.404	0.01304	8.00e-05	1978	cal	mcl	0
	106978	115253	0.486	254.404	0.01316	8.00e-05	1978	cal	mcl	0
	106978	115253	0.331	254.404	0.01275	8.00e-05	1978	cal	mcl	0
	106978	115253	0	254.404	0.01353	8.00e-05	1978	cal	mcl	0
477	1143	butane	carbon dioxide			butane	carbon dioxide
	1985	hsu	nag	0
	106978	124389	0.812	319.249	0.00575	0.00016	1985	hsu	nag	0
	106978	124389	0.768	319.249	0.00537	0.00015	1985	hsu	nag	0
	106978	124389	0.665	319.249	0.00441	0.00014	1985	hsu	nag	0
	106978	124389	0.654	319.249	0.00427	0.00014	1985	hsu	nag	0
	106978	124389	0.572	319.249	0.00355	0.00014	1985	hsu	nag	0
	106978	124389	0.485	319.249	0.00263	0.00013	1985	hsu	nag	0
	106978	124389	0.408	319.249	0.00193	0.00012	1985	hsu	nag	0
	106978	124389	0.335	319.249	0.00142	0.00011	1985	hsu	nag	0
	106978	124389	0.308	319.249	0.0011	0.00011	1985	hsu	nag	0
	106978	124389	0.265	319.249	0.000729	0.000108	1985	hsu	nag	0
	106978	124389	0.25	319.249	0.000598	0.000106	1985	hsu	nag	0
	106978	124389	0.222	319.249	0.000412	0.000105	1985	hsu	nag	0
	106978	124389	0.2	319.249	0.000255	0.000103	1985	hsu	nag	0
	106978	124389	0.189	319.249	0.000177	0.000102	1985	hsu	nag	0
	106978	124389	0.176	319.249	0.000116	0.000101	1985	hsu	nag	0
	106978	124389	0.165	319.249	7.10e-05	0.000101	1985	hsu	nag	0
	106978	124389	0.158	319.249	4.80e-05	0.000101	1985	hsu	nag	0
	106978	124389	0.15	319.249	2.60e-05	0.0001	1985	hsu	nag	0
	106978	124389	0.792	344.243	0.00422	0.00014	1985	hsu	nag	0
	106978	124389	0.703	344.243	0.00316	0.00013	1985	hsu	nag	0
	106978	124389	0.647	344.243	0.00248	0.00013	1985	hsu	nag	0
	106978	124389	0.582	344.243	0.00185	0.00012	1985	hsu	nag	0
	106978	124389	0.514	344.243	0.00128	0.00011	1985	hsu	nag	0
	106978	124389	0.455	344.243	0.000703	0.000108	1985	hsu	nag	0
	106978	124389	0.41	344.243	0.000397	0.000105	1985	hsu	nag	0
	106978	124389	0.377	344.243	0.000226	0.000103	1985	hsu	nag	0
	106978	124389	0.359	344.243	0.000129	0.000102	1985	hsu	nag	0
	106978	124389	0.347	344.243	9.00e-05	0.000102	1985	hsu	nag	0
	106978	124389	0.337	344.243	5.70e-05	0.000101	1985	hsu	nag	0
	106978	124389	0.334	344.243	4.70e-05	0.000101	1985	hsu	nag	0
	106978	124389	0.912	377.567	0.00267	0.00013	1985	hsu	nag	0
	106978	124389	0.871	377.567	0.00224	0.00012	1985	hsu	nag	0
	106978	124389	0.819	377.567	0.00173	0.00012	1985	hsu	nag	0
	106978	124389	0.77	377.567	0.00133	0.00011	1985	hsu	nag	0
	106978	124389	0.716	377.567	0.000887	0.00011	1985	hsu	nag	0
	106978	124389	0.685	377.567	0.000646	0.000107	1985	hsu	nag	0
	106978	124389	0.659	377.567	0.000496	0.000106	1985	hsu	nag	0
	106978	124389	0.632	377.567	0.000316	0.000104	1985	hsu	nag	0
	106978	124389	0.602	377.567	0.00017	0.000102	1985	hsu	nag	0
	106978	124389	0.594	377.567	0.000138	0.000102	1985	hsu	nag	0
	106978	124389	0.577	377.567	9.60e-05	0.000102	1985	hsu	nag	0
	106978	124389	0.566	377.567	5.40e-05	0.000101	1985	hsu	nag	0
477	5609	butane	methane			butane	methane
	2005	goz	dan	0
	106978	74828	0.4845	310.95	0.00085	2.00e-05	2005	goz	dan	0
486	5523	1,2-dichloroethane	benzene			dichloroethane	benzene
	1914	wor	&	1
	107062	71432	1	285.642	0.031914	0.000601	1914	wor	&	1
	107062	71432	1	316.129	0.027888	0.000537	1914	wor	&	1
	107062	71432	0.627861	288.141	0.029944	0.00057	1914	wor	&	1
	107062	71432	0.628138	314.13	0.02673	0.000519	1914	wor	&	1
	107062	71432	0.628273	331.125	0.02462	0.000486	1914	wor	&	1
	107062	71432	0.428517	287.641	0.029322	0.00056	1914	wor	&	1
	107062	71432	0.42885	318.128	0.025627	0.000502	1914	wor	&	1
	107062	71432	0.42903	343.124	0.022625	0.000454	1914	wor	&	1
	107062	71432	0.219469	287.142	0.028942	0.000554	1914	wor	&	1
	107062	71432	0.219737	323.127	0.024634	0.000486	1914	wor	&	1
	107062	71432	0	287.142	0.028606	0.000549	1914	wor	&	1
	107062	71432	0	318.128	0.024725	0.000487	1914	wor	&	1
	107062	71432	0	343.124	0.021607	0.000438	1914	wor	&	1
583	612	1,3-dimethylbenzene	chlorobenzene			m-xylene	chlorobenzene
	1978	dhi	mah	0
	108383	108907	0.9	293.145	0.0293	0.00074	1978	dhi	mah	0
	108383	108907	0.8	293.145	0.02968	0.00075	1978	dhi	mah	0
	108383	108907	0.7	293.145	0.03002	0.00076	1978	dhi	mah	0
	108383	108907	0.6	293.145	0.03042	0.00077	1978	dhi	mah	0
	108383	108907	0.5	293.145	0.03081	0.00078	1978	dhi	mah	0
	108383	108907	0.4	293.145	0.03126	0.00079	1978	dhi	mah	0
	108383	108907	0.3	293.145	0.03171	0.0008	1978	dhi	mah	0
	108383	108907	0.2	293.145	0.03218	0.00081	1978	dhi	mah	0
	108383	108907	0.1	293.145	0.03267	0.00082	1978	dhi	mah	0
	108383	108907	0.9	303.143	0.02858	0.00072	1978	dhi	mah	0
	108383	108907	0.8	303.143	0.02871	0.00072	1978	dhi	mah	0
	108383	108907	0.7	303.143	0.02891	0.00073	1978	dhi	mah	0
	108383	108907	0.6	303.143	0.0291	0.00073	1978	dhi	mah	0
	108383	108907	0.5	303.143	0.02938	0.00074	1978	dhi	mah	0
	108383	108907	0.4	303.143	0.02968	0.00075	1978	dhi	mah	0
	108383	108907	0.3	303.143	0.0301	0.00076	1978	dhi	mah	0
	108383	108907	0.2	303.143	0.03059	0.00077	1978	dhi	mah	0
	108383	108907	0.1	303.143	0.0312	0.00079	1978	dhi	mah	0
583	643	1,3-dimethylbenzene	pentane			m-xylene	pentane
	1972	mah	cho	0
	108383	109660	0.121	288.147	0.01764	0.00012	1972	mah	cho	0
	108383	109660	0.1602	288.147	0.01796	0.00012	1972	mah	cho	0
	108383	109660	0.2815	288.147	0.01906	0.00012	1972	mah	cho	0
	108383	109660	0.3222	288.147	0.01951	0.00013	1972	mah	cho	0
	108383	109660	0.4032	288.147	0.02025	0.00013	1972	mah	cho	0
	108383	109660	0.5816	288.147	0.02234	0.00014	1972	mah	cho	0
	108383	109660	0.65	288.147	0.02325	0.00014	1972	mah	cho	0
	108383	109660	0.7821	288.147	0.02521	0.00015	1972	mah	cho	0
	108383	109660	0.891	288.147	0.02706	0.00016	1972	mah	cho	0
	2017	tah	&	0
	108383	109660	0.1223	293.15	0.01731	0.00028	2017	tah	&	0
	108383	109660	0.2011	293.15	0.0181	0.00029	2017	tah	&	0
	108383	109660	0.2995	293.15	0.01911	0.0003	2017	tah	&	0
	108383	109660	0.4014	293.15	0.0202	0.00031	2017	tah	&	0
	108383	109660	0.4988	293.15	0.02133	0.00032	2017	tah	&	0
	108383	109660	0.6007	293.15	0.02262	0.00034	2017	tah	&	0
	108383	109660	0.6998	293.15	0.02399	0.00035	2017	tah	&	0
	108383	109660	0.8013	293.15	0.02549	0.00037	2017	tah	&	0
	108383	109660	0.8987	293.15	0.02702	0.00039	2017	tah	&	0
	108383	109660	1	293.15	0.02868	0.00041	2017	tah	&	0
	108383	109660	0	293.15	0.01607	0.00026	2017	tah	&	0
583	696	1,3-dimethylbenzene	hexane			m-xylene	hexane
	2006	dom	seg	0
	108383	110543	0.9478	298.15	0.02713	0.0002	2006	dom	seg	0
	108383	110543	0.9203	298.15	0.02669	0.0002	2006	dom	seg	0
	108383	110543	0.8558	298.15	0.02566	0.00019	2006	dom	seg	0
	108383	110543	0.7992	298.15	0.02485	0.00018	2006	dom	seg	0
	108383	110543	0.7719	298.15	0.02448	0.00018	2006	dom	seg	0
	108383	110543	0.6925	298.15	0.0235	0.00017	2006	dom	seg	0
	108383	110543	0.6397	298.15	0.02291	0.00017	2006	dom	seg	0
	108383	110543	0.5894	298.15	0.02239	0.00016	2006	dom	seg	0
	108383	110543	0.5826	298.15	0.02233	0.00016	2006	dom	seg	0
	108383	110543	0.4914	298.15	0.0215	0.00016	2006	dom	seg	0
	108383	110543	0.4323	298.15	0.02101	0.00015	2006	dom	seg	0
	108383	110543	0.3569	298.15	0.02041	0.00015	2006	dom	seg	0
	108383	110543	0.3229	298.15	0.02015	0.00015	2006	dom	seg	0
	108383	110543	0.2582	298.15	0.0197	0.00014	2006	dom	seg	0
	108383	110543	0.2332	298.15	0.01954	0.00014	2006	dom	seg	0
	108383	110543	0.1455	298.15	0.01899	0.00014	2006	dom	seg	0
	108383	110543	0.1198	298.15	0.01883	0.00014	2006	dom	seg	0
	108383	110543	0.04	298.15	0.01829	0.00014	2006	dom	seg	0
	2017	tah	&	0
	108383	110543	0.1005	293.15	0.01911	0.0003	2017	tah	&	0
	108383	110543	0.1992	293.15	0.01985	0.0003	2017	tah	&	0
	108383	110543	0.3001	293.15	0.02064	0.00031	2017	tah	&	0
	108383	110543	0.3994	293.15	0.02147	0.00032	2017	tah	&	0
	108383	110543	0.4999	293.15	0.02237	0.00033	2017	tah	&	0
	108383	110543	0.6091	293.15	0.0235	0.00035	2017	tah	&	0
	108383	110543	0.6913	293.15	0.02445	0.00036	2017	tah	&	0
	108383	110543	0.8019	293.15	0.02586	0.00038	2017	tah	&	0
	108383	110543	0.8992	293.15	0.02721	0.00039	2017	tah	&	0
	108383	110543	1	293.15	0.02868	0.00041	2017	tah	&	0
	108383	110543	0	293.15	0.01839	0.00029	2017	tah	&	0
583	715	1,3-dimethylbenzene	cyclohexane			m-xylene	cyclohexane
	1974	jai	sin	0
	108383	110827	1	298.154	0.02814	0.00072	1974	jai	sin	0
	108383	110827	1	308.152	0.02686	0.00069	1974	jai	sin	0
	108383	110827	0.871	298.154	0.02739	0.0007	1974	jai	sin	0
	108383	110827	0.871	308.152	0.02622	0.00067	1974	jai	sin	0
	108383	110827	0.849	298.154	0.02723	0.0007	1974	jai	sin	0
	108383	110827	0.849	308.152	0.02617	0.00067	1974	jai	sin	0
	108383	110827	0.765	298.154	0.02678	0.00069	1974	jai	sin	0
	108383	110827	0.765	308.152	0.02566	0.00066	1974	jai	sin	0
	108383	110827	0.715	298.154	0.02651	0.00068	1974	jai	sin	0
	108383	110827	0.715	308.152	0.02541	0.00065	1974	jai	sin	0
	108383	110827	0.701	298.154	0.02642	0.00068	1974	jai	sin	0
	108383	110827	0.701	308.152	0.02528	0.00065	1974	jai	sin	0
	108383	110827	0.685	298.154	0.02632	0.00068	1974	jai	sin	0
	108383	110827	0.685	308.152	0.02527	0.00065	1974	jai	sin	0
	108383	110827	0.582	298.154	0.02589	0.00067	1974	jai	sin	0
	108383	110827	0.582	308.152	0.02487	0.00064	1974	jai	sin	0
	108383	110827	0.53	298.154	0.02562	0.00066	1974	jai	sin	0
	108383	110827	0.53	308.152	0.02468	0.00064	1974	jai	sin	0
	108383	110827	0.42	298.154	0.02539	0.00065	1974	jai	sin	0
	108383	110827	0.42	308.152	0.0243	0.00063	1974	jai	sin	0
	108383	110827	0.292	298.154	0.0251	0.00065	1974	jai	sin	0
	108383	110827	0.292	308.152	0.02411	0.00062	1974	jai	sin	0
	108383	110827	0.17	298.154	0.02478	0.00064	1974	jai	sin	0
	108383	110827	0.17	308.152	0.02371	0.00061	1974	jai	sin	0
	108383	110827	0.104	298.154	0.02457	0.00063	1974	jai	sin	0
	108383	110827	0.104	308.152	0.02353	0.00061	1974	jai	sin	0
	108383	110827	0	298.154	0.0245	0.00063	1974	jai	sin	0
	108383	110827	0	308.152	0.02337	0.0006	1974	jai	sin	0
583	765	1,3-dimethylbenzene	octane			m-xylene	octane
	2017	tah	&	0
	108383	111659	0.1	293.15	0.02201	0.00033	2017	tah	&	0
	108383	111659	0.2035	293.15	0.02239	0.00033	2017	tah	&	0
	108383	111659	0.3029	293.15	0.02281	0.00034	2017	tah	&	0
	108383	111659	0.4105	293.15	0.02335	0.00034	2017	tah	&	0
	108383	111659	0.499	293.15	0.02386	0.00035	2017	tah	&	0
	108383	111659	0.6017	293.15	0.02455	0.00036	2017	tah	&	0
	108383	111659	0.6969	293.15	0.02531	0.00037	2017	tah	&	0
	108383	111659	0.7995	293.15	0.02628	0.00038	2017	tah	&	0
	108383	111659	0.9001	293.15	0.02741	0.0004	2017	tah	&	0
	108383	111659	1	293.15	0.02868	0.00041	2017	tah	&	0
	108383	111659	0	293.15	0.02167	0.00032	2017	tah	&	0
583	1367	1,3-dimethylbenzene	heptane			m-xylene	heptane
	2017	tah	&	0
	108383	142825	0.1102	293.15	0.02069	0.00031	2017	tah	&	0
	108383	142825	0.2022	293.15	0.02115	0.00032	2017	tah	&	0
	108383	142825	0.2994	293.15	0.02175	0.00033	2017	tah	&	0
	108383	142825	0.4006	293.15	0.02241	0.00033	2017	tah	&	0
	108383	142825	0.4986	293.15	0.02313	0.00034	2017	tah	&	0
	108383	142825	0.6028	293.15	0.02402	0.00035	2017	tah	&	0
	108383	142825	0.6994	293.15	0.02497	0.00037	2017	tah	&	0
	108383	142825	0.8095	293.15	0.02622	0.00038	2017	tah	&	0
	108383	142825	0.8998	293.15	0.02734	0.0004	2017	tah	&	0
	108383	142825	1	293.15	0.02868	0.00041	2017	tah	&	0
	108383	142825	0	293.15	0.02013	0.00031	2017	tah	&	0
583	5245	1,3-dimethylbenzene	ethanol			m-xylene	ethanol
	2004	ouy	lu	3
	108383	64175	1	298.15	0.02836	0	2004	ouy	lu	3
	108383	64175	0.8957	298.15	0.02789	0	2004	ouy	lu	3
	108383	64175	0.8008	298.15	0.02739	0	2004	ouy	lu	3
	108383	64175	0.7022	298.15	0.02687	0	2004	ouy	lu	3
	108383	64175	0.5993	298.15	0.02629	0	2004	ouy	lu	3
	108383	64175	0.496	298.15	0.02571	0	2004	ouy	lu	3
	108383	64175	0.3996	298.15	0.02508	0	2004	ouy	lu	3
	108383	64175	0.2999	298.15	0.02441	0	2004	ouy	lu	3
	108383	64175	0.199	298.15	0.02369	0	2004	ouy	lu	3
	108383	64175	0.0978	298.15	0.02293	0	2004	ouy	lu	3
	108383	64175	0	298.15	0.02216	0	2004	ouy	lu	3
583	5353	1,3-dimethylbenzene	acetone			m-xylene	acetone
	2004	ouy	yan	0
	108383	67641	0.8973	298.15	0.02816	0.0003	2004	ouy	yan	0
	108383	67641	0.8004	298.15	0.02795	0.0003	2004	ouy	yan	0
	108383	67641	0.6951	298.15	0.02767	0.00029	2004	ouy	yan	0
	108383	67641	0.5971	298.15	0.02731	0.00029	2004	ouy	yan	0
	108383	67641	0.5007	298.15	0.02691	0.00029	2004	ouy	yan	0
	108383	67641	0.3976	298.15	0.02641	0.00028	2004	ouy	yan	0
	108383	67641	0.2998	298.15	0.02586	0.00028	2004	ouy	yan	0
	108383	67641	0.199	298.15	0.02527	0.00027	2004	ouy	yan	0
	108383	67641	0.0986	298.15	0.02466	0.00027	2004	ouy	yan	0
583	5523	1,3-dimethylbenzene	benzene			m-xylene	benzene
	1929	ham	and	0
	108383	71432	0.3969	298.136	0.028	0.00017	1929	ham	and	0
	108383	71432	0.4655	298.136	0.02792	0.00017	1929	ham	and	0
	108383	71432	0.6918	298.136	0.02811	0.00017	1929	ham	and	0
	108383	71432	0.8428	298.136	0.02785	0.00017	1929	ham	and	0
	108383	71432	1	298.136	0.03045	0.00018	1929	ham	and	0
610	612	toluene	chlorobenzene			toluene	chlorobenzene
	1917	mor	gri	0
	108883	108907	0.256142	283.144	0.03201	0.00023	1917	mor	gri	0
	108883	108907	0.560536	283.144	0.03055	0.00022	1917	mor	gri	0
	108883	108907	0.806193	283.144	0.02953	0.00022	1917	mor	gri	0
	108883	108907	0.256142	313.13	0.02844	0.00021	1917	mor	gri	0
	108883	108907	0.560536	313.13	0.02703	0.0002	1917	mor	gri	0
	108883	108907	0.806193	313.13	0.02602	0.0002	1917	mor	gri	0
610	643	toluene	pentane			toluene	pentane
	1972	mah	cho	0
	108883	109660	0.1768	288.147	0.01774	0.00012	1972	mah	cho	0
	108883	109660	0.2613	288.147	0.01827	0.00012	1972	mah	cho	0
	108883	109660	0.3292	288.147	0.01877	0.00012	1972	mah	cho	0
	108883	109660	0.421	288.147	0.01943	0.00013	1972	mah	cho	0
	108883	109660	0.5478	288.147	0.0207	0.00013	1972	mah	cho	0
	108883	109660	0.6172	288.147	0.02159	0.00014	1972	mah	cho	0
	108883	109660	0.6951	288.147	0.02271	0.00014	1972	mah	cho	0
	108883	109660	0.7917	288.147	0.02435	0.00015	1972	mah	cho	0
610	715	toluene	cyclohexane			toluene	cyclohexane
	1970	lam	ben	0
	108883	110827	0.8952	298.144	0.02722	0.00073	1970	lam	ben	0
	108883	110827	0.7852	298.144	0.02666	0.00072	1970	lam	ben	0
	108883	110827	0.6865	298.144	0.02609	0.0007	1970	lam	ben	0
	108883	110827	0.6326	298.144	0.02582	0.00069	1970	lam	ben	0
	108883	110827	0.6018	298.144	0.02581	0.00069	1970	lam	ben	0
	108883	110827	0.495	298.144	0.02537	0.00068	1970	lam	ben	0
	108883	110827	0.4082	298.144	0.02513	0.00068	1970	lam	ben	0
	108883	110827	0.2545	298.144	0.02472	0.00067	1970	lam	ben	0
	108883	110827	0.1732	298.144	0.02455	0.00066	1970	lam	ben	0
	108883	110827	0.1167	298.144	0.02451	0.00066	1970	lam	ben	0
	108883	110827	0.1076	298.144	0.02449	0.00066	1970	lam	ben	0
610	765	toluene	octane			toluene	octane
	1958	lin	van	1
	108883	111659	0	303.150	0.0207	0.0005	1958	lin	van	1
	108883	111659	0.1046	303.150	0.0211	0.0005	1958	lin	van	1
	108883	111659	0.3191	303.150	0.0218	0.0005	1958	lin	van	1
	108883	111659	0.4938	303.150	0.0227	0.0006	1958	lin	van	1
	108883	111659	0.6632	303.150	0.0240	0.0006	1958	lin	van	1
	108883	111659	0.86	303.150	0.0257	0.0006	1958	lin	van	1
	108883	111659	1	303.150	0.0274	0.0007	1958	lin	van	1
	108883	111659	0	398.35	0.0113	0.0003	1958	lin	van	1
	108883	111659	0.1038	394.15	0.0115	0.0003	1958	lin	van	1
	108883	111659	0.1975	392.15	0.0118	0.0003	1958	lin	van	1
	108883	111659	0.2768	390.45	0.0120	0.0003	1958	lin	van	1
	108883	111659	0.4401	387.65	0.0126	0.0003	1958	lin	van	1
	108883	111659	0.5615	386.35	0.0131	0.0003	1958	lin	van	1
	108883	111659	0.6742	385.45	0.0138	0.0004	1958	lin	van	1
	108883	111659	0.7768	384.65	0.0146	0.0004	1958	lin	van	1
	108883	111659	0.9060	383.75	0.0158	0.0004	1958	lin	van	1
	108883	111659	1	383.15	0.0168	0.0004	1958	lin	van	1
610	786	toluene	nonane			toluene	nonane
	2021	vak	alw	0
	108883	111842	0	298.2	0.02235	0.00046	2021	vak	alw	0
	108883	111842	0.1339	298.2	0.0221	0.00046	2021	vak	alw	0
	108883	111842	0.258	298.2	0.02219	0.00045	2021	vak	alw	0
	108883	111842	0.3738	298.2	0.02248	0.00045	2021	vak	alw	0
	108883	111842	0.4815	298.2	0.02288	0.00046	2021	vak	alw	0
	108883	111842	0.5818	298.2	0.02353	0.00046	2021	vak	alw	0
	108883	111842	0.6762	298.2	0.02422	0.00046	2021	vak	alw	0
	108883	111842	0.7645	298.2	0.02498	0.00047	2021	vak	alw	0
	108883	111842	0.8478	298.2	0.02582	0.00048	2021	vak	alw	0
	108883	111842	0.9261	298.2	0.02671	0.00048	2021	vak	alw	0
	108883	111842	1	298.2	0.02761	0.00049	2021	vak	alw	0
	108883	111842	0	303.2	0.0219	0.00046	2021	vak	alw	0
	108883	111842	0.1339	303.2	0.02168	0.00045	2021	vak	alw	0
	108883	111842	0.258	303.2	0.02179	0.00045	2021	vak	alw	0
	108883	111842	0.3738	303.2	0.02205	0.00045	2021	vak	alw	0
	108883	111842	0.4815	303.2	0.02244	0.00045	2021	vak	alw	0
	108883	111842	0.5818	303.2	0.02303	0.00046	2021	vak	alw	0
	108883	111842	0.6762	303.2	0.0237	0.00046	2021	vak	alw	0
	108883	111842	0.7645	303.2	0.02447	0.00047	2021	vak	alw	0
	108883	111842	0.8478	303.2	0.02531	0.00047	2021	vak	alw	0
	108883	111842	0.9261	303.2	0.02613	0.00048	2021	vak	alw	0
	108883	111842	1	303.2	0.02705	0.00048	2021	vak	alw	0
	108883	111842	0	308.2	0.02149	0.00045	2021	vak	alw	0
	108883	111842	0.1339	308.2	0.02126	0.00045	2021	vak	alw	0
	108883	111842	0.258	308.2	0.02137	0.00045	2021	vak	alw	0
	108883	111842	0.3738	308.2	0.02162	0.00045	2021	vak	alw	0
	108883	111842	0.4815	308.2	0.02202	0.00045	2021	vak	alw	0
	108883	111842	0.5818	308.2	0.02255	0.00045	2021	vak	alw	0
	108883	111842	0.6762	308.2	0.0232	0.00046	2021	vak	alw	0
	108883	111842	0.7645	308.2	0.02397	0.00046	2021	vak	alw	0
	108883	111842	0.8478	308.2	0.02479	0.00047	2021	vak	alw	0
	108883	111842	0.9261	308.2	0.02564	0.00047	2021	vak	alw	0
	108883	111842	1	308.2	0.02651	0.00048	2021	vak	alw	0
	108883	111842	0	313.2	0.02105	0.00045	2021	vak	alw	0
	108883	111842	0.1339	313.2	0.02087	0.00044	2021	vak	alw	0
	108883	111842	0.258	313.2	0.02097	0.00044	2021	vak	alw	0
	108883	111842	0.3738	313.2	0.02121	0.00044	2021	vak	alw	0
	108883	111842	0.4815	313.2	0.0216	0.00045	2021	vak	alw	0
	108883	111842	0.5818	313.2	0.02207	0.00045	2021	vak	alw	0
	108883	111842	0.6762	313.2	0.0227	0.00045	2021	vak	alw	0
	108883	111842	0.7645	313.2	0.02343	0.00046	2021	vak	alw	0
	108883	111842	0.8478	313.2	0.02425	0.00046	2021	vak	alw	0
	108883	111842	0.9261	313.2	0.02511	0.00047	2021	vak	alw	0
	108883	111842	1	313.2	0.02597	0.00048	2021	vak	alw	0
610	1367	toluene	heptane			toluene	heptane
	2003	kah	wad	0
	108883	142825	1	287.81	0.02893	0.00031	2003	kah	wad	0
	108883	142825	0.701	287.81	0.02449	0.00028	2003	kah	wad	0
	108883	142825	0.551	287.81	0.02338	0.00027	2003	kah	wad	0
	108883	142825	0.405	287.81	0.02241	0.00027	2003	kah	wad	0
	108883	142825	0.251	287.81	0.02158	0.00026	2003	kah	wad	0
	108883	142825	0	287.81	0.0207	0.00026	2003	kah	wad	0
	108883	142825	1	297.82	0.02776	0.0003	2003	kah	wad	0
	108883	142825	0.85	297.82	0.02516	0.00028	2003	kah	wad	0
	108883	142825	0.701	297.82	0.02347	0.00027	2003	kah	wad	0
	108883	142825	0.551	297.82	0.02217	0.00026	2003	kah	wad	0
	108883	142825	0.405	297.82	0.02135	0.00026	2003	kah	wad	0
	108883	142825	0.251	297.82	0.02056	0.00025	2003	kah	wad	0
	108883	142825	0	297.82	0.01963	0.00025	2003	kah	wad	0
	108883	142825	1	307.86	0.0266	0.00029	2003	kah	wad	0
	108883	142825	0.85	307.86	0.02408	0.00027	2003	kah	wad	0
	108883	142825	0.701	307.86	0.02242	0.00026	2003	kah	wad	0
	108883	142825	0.551	307.86	0.02123	0.00025	2003	kah	wad	0
	108883	142825	0.405	307.86	0.02031	0.00025	2003	kah	wad	0
	108883	142825	0.251	307.86	0.01962	0.00025	2003	kah	wad	0
	108883	142825	0	307.86	0.01868	0.00024	2003	kah	wad	0
	108883	142825	1	317.86	0.02546	0.00028	2003	kah	wad	0
	108883	142825	0.85	317.86	0.02303	0.00026	2003	kah	wad	0
	108883	142825	0.701	317.86	0.02139	0.00025	2003	kah	wad	0
	108883	142825	0.551	317.86	0.02028	0.00025	2003	kah	wad	0
	108883	142825	0.405	317.86	0.01937	0.00024	2003	kah	wad	0
	108883	142825	0.251	317.86	0.01862	0.00024	2003	kah	wad	0
	108883	142825	0	317.86	0.01776	0.00024	2003	kah	wad	0
	108883	142825	1	327.88	0.02429	0.00027	2003	kah	wad	0
	108883	142825	0.85	327.88	0.02205	0.00026	2003	kah	wad	0
	108883	142825	0.701	327.88	0.02044	0.00025	2003	kah	wad	0
	108883	142825	0.551	327.88	0.01931	0.00024	2003	kah	wad	0
	108883	142825	0.405	327.88	0.01843	0.00024	2003	kah	wad	0
	108883	142825	0.251	327.88	0.01766	0.00023	2003	kah	wad	0
	108883	142825	0	327.88	0.01668	0.00023	2003	kah	wad	0
610	2737	toluene	cyclopentane			toluene	cyclopentane
	1970	lam	ben	0
	108883	287923	0.8928	298.144	0.02709	0.00073	1970	lam	ben	0
	108883	287923	0.7988	298.144	0.02634	0.00071	1970	lam	ben	0
	108883	287923	0.6732	298.144	0.02549	0.00069	1970	lam	ben	0
	108883	287923	0.608	298.144	0.02508	0.00068	1970	lam	ben	0
	108883	287923	0.5041	298.144	0.02446	0.00066	1970	lam	ben	0
	108883	287923	0.4919	298.144	0.02439	0.00066	1970	lam	ben	0
	108883	287923	0.4027	298.144	0.02387	0.00064	1970	lam	ben	0
	108883	287923	0.3039	298.144	0.02333	0.00063	1970	lam	ben	0
	108883	287923	0.1907	298.144	0.02278	0.00062	1970	lam	ben	0
	108883	287923	0.102	298.144	0.0223	0.0006	1970	lam	ben	0
610	4112	toluene	hexadecane			toluene	hexadecane
	2014	pra	cow	0
	108883	544763	0	294.4	0.0273	0.0004	2014	pra	cow	0
	108883	544763	0.4001	294.4	0.0273	0.0004	2014	pra	cow	0
	108883	544763	0.5	294.4	0.0275	0.0004	2014	pra	cow	0
	108883	544763	0.6001	294.4	0.0276	0.0004	2014	pra	cow	0
	108883	544763	0.7006	294.4	0.0277	0.0004	2014	pra	cow	0
	108883	544763	0.8001	294.4	0.0278	0.0004	2014	pra	cow	0
	108883	544763	0.8999	294.4	0.028	0.0004	2014	pra	cow	0
	108883	544763	1	294.4	0.0284	0.0004	2014	pra	cow	0
	2021	vak	alw	0
	108883	544763	0	298.2	0.02708	0.0005	2021	vak	alw	0
	108883	544763	0.2144	298.2	0.02652	0.00049	2021	vak	alw	0
	108883	544763	0.3811	298.2	0.02618	0.00048	2021	vak	alw	0
	108883	544763	0.513	298.2	0.02608	0.00048	2021	vak	alw	0
	108883	544763	0.621	298.2	0.02618	0.00048	2021	vak	alw	0
	108883	544763	0.7107	298.2	0.02634	0.00048	2021	vak	alw	0
	108883	544763	0.7867	298.2	0.02652	0.00048	2021	vak	alw	0
	108883	544763	0.8515	298.2	0.02676	0.00048	2021	vak	alw	0
	108883	544763	0.9077	298.2	0.027	0.00048	2021	vak	alw	0
	108883	544763	0.9567	298.2	0.02731	0.00049	2021	vak	alw	0
	108883	544763	1	298.2	0.02761	0.00049	2021	vak	alw	0
	108883	544763	0	303.2	0.02666	0.0005	2021	vak	alw	0
	108883	544763	0.2144	303.2	0.02611	0.00049	2021	vak	alw	0
	108883	544763	0.3811	303.2	0.02576	0.00048	2021	vak	alw	0
	108883	544763	0.513	303.2	0.02568	0.00048	2021	vak	alw	0
	108883	544763	0.621	303.2	0.02575	0.00048	2021	vak	alw	0
	108883	544763	0.7107	303.2	0.0259	0.00048	2021	vak	alw	0
	108883	544763	0.7867	303.2	0.02609	0.00048	2021	vak	alw	0
	108883	544763	0.8515	303.2	0.02632	0.00048	2021	vak	alw	0
	108883	544763	0.9077	303.2	0.02657	0.00048	2021	vak	alw	0
	108883	544763	0.9567	303.2	0.02681	0.00048	2021	vak	alw	0
	108883	544763	1	303.2	0.02705	0.00048	2021	vak	alw	0
	108883	544763	0	308.2	0.02625	0.00049	2021	vak	alw	0
	108883	544763	0.2144	308.2	0.0257	0.00048	2021	vak	alw	0
	108883	544763	0.3811	308.2	0.02535	0.00048	2021	vak	alw	0
	108883	544763	0.513	308.2	0.02528	0.00047	2021	vak	alw	0
	108883	544763	0.621	308.2	0.02533	0.00047	2021	vak	alw	0
	108883	544763	0.7107	308.2	0.02548	0.00047	2021	vak	alw	0
	108883	544763	0.7867	308.2	0.02567	0.00047	2021	vak	alw	0
	108883	544763	0.8515	308.2	0.02587	0.00047	2021	vak	alw	0
	108883	544763	0.9077	308.2	0.02612	0.00048	2021	vak	alw	0
	108883	544763	0.9567	308.2	0.02632	0.00048	2021	vak	alw	0
	108883	544763	1	308.2	0.02651	0.00048	2021	vak	alw	0
	108883	544763	0	313.2	0.02586	0.00049	2021	vak	alw	0
	108883	544763	0.2144	313.2	0.02525	0.00048	2021	vak	alw	0
	108883	544763	0.3811	313.2	0.02493	0.00047	2021	vak	alw	0
	108883	544763	0.513	313.2	0.02484	0.00047	2021	vak	alw	0
	108883	544763	0.621	313.2	0.02488	0.00047	2021	vak	alw	0
	108883	544763	0.7107	313.2	0.02503	0.00047	2021	vak	alw	0
	108883	544763	0.7867	313.2	0.0252	0.00047	2021	vak	alw	0
	108883	544763	0.8515	313.2	0.02541	0.00047	2021	vak	alw	0
	108883	544763	0.9077	313.2	0.02563	0.00047	2021	vak	alw	0
	108883	544763	0.9567	313.2	0.0258	0.00047	2021	vak	alw	0
	108883	544763	1	313.2	0.02597	0.00048	2021	vak	alw	0
610	5245	toluene	ethanol			toluene	ethanol
	1974	mye	cle	0
	108883	64175	1	303.143	0.02741	0.0003	1974	mye	cle	0
	108883	64175	0.8937	303.143	0.02679	0.0003	1974	mye	cle	0
	108883	64175	0.7823	303.143	0.0261	0.0003	1974	mye	cle	0
	108883	64175	0.7408	303.143	0.0259	0.0003	1974	mye	cle	0
	108883	64175	0.6185	303.143	0.02534	0.00031	1974	mye	cle	0
	108883	64175	0.5001	303.143	0.02478	0.00031	1974	mye	cle	0
	108883	64175	0.3728	303.143	0.02426	0.00032	1974	mye	cle	0
	108883	64175	0.244	303.143	0.02348	0.00032	1974	mye	cle	0
	108883	64175	0.1216	303.143	0.02253	0.00032	1974	mye	cle	0
	108883	64175	0	303.143	0.02148	0.00031	1974	mye	cle	0
	1993	sha	muk	0
	108883	64175	0.1	298	0.02072	0.00084	1993	sha	muk	0
	108883	64175	0.3	298	0.02207	0.0009	1993	sha	muk	0
	108883	64175	0.5	298	0.02353	0.00095	1993	sha	muk	0
	108883	64175	0.7	298	0.02509	0.00102	1993	sha	muk	0
	108883	64175	0.9	298	0.02677	0.00109	1993	sha	muk	0
610	5350	toluene	methanol			toluene	methanol
	1982	sin	lar	0
	108883	67561	1	308.142	0.02675	9.00e-05	1982	sin	lar	0
	108883	67561	0.807	308.142	0.02602	9.00e-05	1982	sin	lar	0
	108883	67561	0.758	308.142	0.02591	9.00e-05	1982	sin	lar	0
	108883	67561	0.676	308.142	0.02557	9.00e-05	1982	sin	lar	0
	108883	67561	0.586	308.142	0.02511	9.00e-05	1982	sin	lar	0
	108883	67561	0.373	308.142	0.02399	9.00e-05	1982	sin	lar	0
	108883	67561	0.273	308.142	0.0234	9.00e-05	1982	sin	lar	0
	108883	67561	0.223	308.142	0.02307	9.00e-05	1982	sin	lar	0
	108883	67561	0.164	308.142	0.02268	8.00e-05	1982	sin	lar	0
	108883	67561	0.106	308.142	0.02199	8.00e-05	1982	sin	lar	0
	108883	67561	0	308.142	0.02126	8.00e-05	1982	sin	lar	0
	1992	wan	nar	1
	108883	67561	0	293.15	0.0226	0.00057	1992	wan	nar	1
	108883	67561	0.0405	293.15	0.02308	0.00058	1992	wan	nar	1
	108883	67561	0.0868	293.15	0.0236	0.0006	1992	wan	nar	1
	108883	67561	0.1401	293.15	0.02417	0.00061	1992	wan	nar	1
	108883	67561	0.2022	293.15	0.02479	0.00063	1992	wan	nar	1
	108883	67561	0.2755	293.15	0.02546	0.00064	1992	wan	nar	1
	108883	67561	0.3632	293.15	0.02617	0.00066	1992	wan	nar	1
	108883	67561	0.4701	293.15	0.02691	0.00068	1992	wan	nar	1
	108883	67561	0.6033	293.15	0.02775	0.0007	1992	wan	nar	1
	108883	67561	0.7739	293.15	0.02826	0.00071	1992	wan	nar	1
	108883	67561	1	293.15	0.02853	0.00072	1992	wan	nar	1
	108883	67561	0	298.15	0.02248	0.00057	1992	wan	nar	1
	108883	67561	0.0405	298.15	0.02285	0.00058	1992	wan	nar	1
	108883	67561	0.0868	298.15	0.02333	0.00059	1992	wan	nar	1
	108883	67561	0.1401	298.15	0.02382	0.0006	1992	wan	nar	1
	108883	67561	0.2022	298.15	0.02426	0.00061	1992	wan	nar	1
	108883	67561	0.2755	298.15	0.02483	0.00063	1992	wan	nar	1
	108883	67561	0.3632	298.15	0.02557	0.00065	1992	wan	nar	1
	108883	67561	0.4701	298.15	0.02624	0.00066	1992	wan	nar	1
	108883	67561	0.6033	298.15	0.02692	0.00068	1992	wan	nar	1
	108883	67561	0.7739	298.15	0.02754	0.0007	1992	wan	nar	1
	108883	67561	1	298.15	0.02792	0.0007	1992	wan	nar	1
	108883	67561	0	308.15	0.02135	0.00054	1992	wan	nar	1
	108883	67561	0.0405	308.15	0.0217	0.00055	1992	wan	nar	1
	108883	67561	0.0868	308.15	0.02208	0.00056	1992	wan	nar	1
	108883	67561	0.1401	308.15	0.02251	0.00057	1992	wan	nar	1
	108883	67561	0.2022	308.15	0.02298	0.00058	1992	wan	nar	1
	108883	67561	0.2755	308.15	0.0235	0.00059	1992	wan	nar	1
	108883	67561	0.3632	308.15	0.02408	0.00061	1992	wan	nar	1
	108883	67561	0.4701	308.15	0.02472	0.00062	1992	wan	nar	1
	108883	67561	0.6033	308.15	0.0254	0.00064	1992	wan	nar	1
	108883	67561	0.7739	308.15	0.02611	0.00066	1992	wan	nar	1
	108883	67561	1	308.15	0.02675	0.00068	1992	wan	nar	1
	108883	67561	0	318.15	0.0205	0.00052	1992	wan	nar	1
	108883	67561	0.0405	318.15	0.02076	0.00053	1992	wan	nar	1
	108883	67561	0.0868	318.15	0.02105	0.00053	1992	wan	nar	1
	108883	67561	0.1401	318.15	0.02138	0.00054	1992	wan	nar	1
	108883	67561	0.2022	318.15	0.02175	0.00055	1992	wan	nar	1
	108883	67561	0.2755	318.15	0.02217	0.00056	1992	wan	nar	1
	108883	67561	0.3632	318.15	0.02266	0.00057	1992	wan	nar	1
	108883	67561	0.4701	318.15	0.02323	0.00059	1992	wan	nar	1
	108883	67561	0.6033	318.15	0.02389	0.0006	1992	wan	nar	1
	108883	67561	0.7739	318.15	0.02466	0.00062	1992	wan	nar	1
	108883	67561	1	318.15	0.02557	0.00065	1992	wan	nar	1
610	5353	toluene	acetone			toluene	acetone
	2003	kah	wad	1
	108883	67641	0	287.81	0.02394	0.00027	2003	kah	wad	1
	108883	67641	0.1	287.81	0.02456	0.00027	2003	kah	wad	1
	108883	67641	0.2002	287.81	0.02524	0.00028	2003	kah	wad	1
	108883	67641	0.3002	287.81	0.02589	0.00029	2003	kah	wad	1
	108883	67641	0.3997	287.81	0.02646	0.00029	2003	kah	wad	1
	108883	67641	0.4973	287.81	0.0271	0.0003	2003	kah	wad	1
	108883	67641	0.6011	287.81	0.02768	0.0003	2003	kah	wad	1
	108883	67641	0.7004	287.81	0.02824	0.0003	2003	kah	wad	1
	108883	67641	0.7998	287.81	0.02848	0.00031	2003	kah	wad	1
	108883	67641	0.8982	287.81	0.02873	0.00031	2003	kah	wad	1
	108883	67641	1	287.81	0.02893	0.00031	2003	kah	wad	1
	108883	67641	0	297.82	0.02278	0.00026	2003	kah	wad	1
	108883	67641	0.1	297.82	0.02328	0.00026	2003	kah	wad	1
	108883	67641	0.2002	297.82	0.02378	0.00027	2003	kah	wad	1
	108883	67641	0.3002	297.82	0.02436	0.00027	2003	kah	wad	1
	108883	67641	0.3997	297.82	0.02493	0.00028	2003	kah	wad	1
	108883	67641	0.4973	297.82	0.02555	0.00028	2003	kah	wad	1
	108883	67641	0.6011	297.82	0.026	0.00029	2003	kah	wad	1
	108883	67641	0.7004	297.82	0.0265	0.00029	2003	kah	wad	1
	108883	67641	0.7998	297.82	0.0271	0.0003	2003	kah	wad	1
	108883	67641	0.8982	297.82	0.02733	0.0003	2003	kah	wad	1
	108883	67641	1	297.82	0.02776	0.0003	2003	kah	wad	1
	108883	67641	0	307.86	0.02159	0.00025	2003	kah	wad	1
	108883	67641	0.1	307.86	0.02208	0.00025	2003	kah	wad	1
	108883	67641	0.2002	307.86	0.02258	0.00026	2003	kah	wad	1
	108883	67641	0.3002	307.86	0.0231	0.00026	2003	kah	wad	1
	108883	67641	0.3997	307.86	0.02377	0.00027	2003	kah	wad	1
	108883	67641	0.4973	307.86	0.0244	0.00027	2003	kah	wad	1
	108883	67641	0.6011	307.86	0.025	0.00028	2003	kah	wad	1
	108883	67641	0.7004	307.86	0.0254	0.00028	2003	kah	wad	1
	108883	67641	0.7998	307.86	0.026	0.00029	2003	kah	wad	1
	108883	67641	0.8982	307.86	0.02624	0.00029	2003	kah	wad	1
	108883	67641	1	307.86	0.0266	0.00029	2003	kah	wad	1
	108883	67641	0	317.86	0.02033	0.00024	2003	kah	wad	1
	108883	67641	0.1	317.86	0.0209	0.00025	2003	kah	wad	1
	108883	67641	0.2002	317.86	0.02144	0.00025	2003	kah	wad	1
	108883	67641	0.3002	317.86	0.02218	0.00026	2003	kah	wad	1
	108883	67641	0.3997	317.86	0.02267	0.00026	2003	kah	wad	1
	108883	67641	0.4973	317.86	0.02325	0.00026	2003	kah	wad	1
	108883	67641	0.6011	317.86	0.02411	0.00027	2003	kah	wad	1
	108883	67641	0.7004	317.86	0.0244	0.00027	2003	kah	wad	1
	108883	67641	0.7998	317.86	0.02499	0.00028	2003	kah	wad	1
	108883	67641	0.8982	317.86	0.0252	0.00028	2003	kah	wad	1
	108883	67641	1	317.86	0.02546	0.00028	2003	kah	wad	1
	108883	67641	0	327.88	0.01901	0.00023	2003	kah	wad	1
	108883	67641	0.1	327.88	0.01974	0.00024	2003	kah	wad	1
	108883	67641	0.2002	327.88	0.02032	0.00024	2003	kah	wad	1
	108883	67641	0.3002	327.88	0.02107	0.00025	2003	kah	wad	1
	108883	67641	0.3997	327.88	0.0218	0.00025	2003	kah	wad	1
	108883	67641	0.4973	327.88	0.0222	0.00026	2003	kah	wad	1
	108883	67641	0.6011	327.88	0.02297	0.00026	2003	kah	wad	1
	108883	67641	0.7004	327.88	0.02356	0.00027	2003	kah	wad	1
	108883	67641	0.7998	327.88	0.02383	0.00027	2003	kah	wad	1
	108883	67641	0.8982	327.88	0.02414	0.00027	2003	kah	wad	1
	108883	67641	1	327.88	0.02429	0.00027	2003	kah	wad	1
	2007	end	kah	0
	108883	67641	1	288.15	0.0289	0.0006	2007	end	kah	0
	108883	67641	0.9	288.15	0.02854	0.0006	2007	end	kah	0
	108883	67641	0.8	288.15	0.02786	0.00059	2007	end	kah	0
	108883	67641	0.7	288.15	0.02732	0.00058	2007	end	kah	0
	108883	67641	0.6	288.15	0.02698	0.00057	2007	end	kah	0
	108883	67641	0.5	288.15	0.02658	0.00057	2007	end	kah	0
	108883	67641	0.4	288.15	0.02591	0.00056	2007	end	kah	0
	108883	67641	0.3001	288.15	0.02522	0.00055	2007	end	kah	0
	108883	67641	0.2	288.15	0.02468	0.00054	2007	end	kah	0
	108883	67641	0.1	288.15	0.02424	0.00053	2007	end	kah	0
	108883	67641	0	288.15	0.02434	0.00053	2007	end	kah	0
	108883	67641	1	298.15	0.02776	0.00059	2007	end	kah	0
	108883	67641	0.9	298.15	0.02742	0.00058	2007	end	kah	0
	108883	67641	0.8	298.15	0.02678	0.00057	2007	end	kah	0
	108883	67641	0.7	298.15	0.02627	0.00056	2007	end	kah	0
	108883	67641	0.6	298.15	0.02587	0.00056	2007	end	kah	0
	108883	67641	0.5	298.15	0.02526	0.00055	2007	end	kah	0
	108883	67641	0.4	298.15	0.02469	0.00054	2007	end	kah	0
	108883	67641	0.3001	298.15	0.02414	0.00053	2007	end	kah	0
	108883	67641	0.2	298.15	0.02346	0.00052	2007	end	kah	0
	108883	67641	0.1	298.15	0.02301	0.00051	2007	end	kah	0
	108883	67641	0	298.15	0.02302	0.00051	2007	end	kah	0
	108883	67641	1	308.15	0.02677	0.00057	2007	end	kah	0
	108883	67641	0.9	308.15	0.02625	0.00056	2007	end	kah	0
	108883	67641	0.8	308.15	0.02578	0.00055	2007	end	kah	0
	108883	67641	0.7	308.15	0.02521	0.00055	2007	end	kah	0
	108883	67641	0.6	308.15	0.02488	0.00054	2007	end	kah	0
	108883	67641	0.5	308.15	0.0242	0.00053	2007	end	kah	0
	108883	67641	0.4	308.15	0.02359	0.00052	2007	end	kah	0
	108883	67641	0.3001	308.15	0.02292	0.00051	2007	end	kah	0
	108883	67641	0.2	308.15	0.02251	0.0005	2007	end	kah	0
	108883	67641	0.1	308.15	0.02183	0.00049	2007	end	kah	0
	108883	67641	0	308.15	0.02172	0.00049	2007	end	kah	0
	108883	67641	1	318.15	0.02572	0.00055	2007	end	kah	0
	108883	67641	0.9	318.15	0.02497	0.00054	2007	end	kah	0
	108883	67641	0.8	318.15	0.02475	0.00054	2007	end	kah	0
	108883	67641	0.7	318.15	0.02409	0.00053	2007	end	kah	0
	108883	67641	0.6	318.15	0.02374	0.00052	2007	end	kah	0
	108883	67641	0.5	318.15	0.02282	0.00051	2007	end	kah	0
	108883	67641	0.4	318.15	0.02267	0.00051	2007	end	kah	0
	108883	67641	0.3001	318.15	0.0217	0.00049	2007	end	kah	0
	108883	67641	0.2	318.15	0.02134	0.00049	2007	end	kah	0
	108883	67641	0.1	318.15	0.02048	0.00048	2007	end	kah	0
	108883	67641	0	318.15	0.02038	0.00047	2007	end	kah	0
	108883	67641	1	328.15	0.02427	0.00053	2007	end	kah	0
	108883	67641	0.9	328.15	0.02363	0.00052	2007	end	kah	0
	108883	67641	0.8	328.15	0.02348	0.00052	2007	end	kah	0
	108883	67641	0.7	328.15	0.02304	0.00051	2007	end	kah	0
	108883	67641	0.6	328.15	0.0227	0.00051	2007	end	kah	0
	108883	67641	0.5	328.15	0.02199	0.0005	2007	end	kah	0
	108883	67641	0.4	328.15	0.02106	0.00048	2007	end	kah	0
	108883	67641	0.3001	328.15	0.02065	0.00048	2007	end	kah	0
	108883	67641	0.2	328.15	0.01995	0.00047	2007	end	kah	0
	108883	67641	0.1	328.15	0.01932	0.00046	2007	end	kah	0
	108883	67641	0	328.15	0.01915	0.00046	2007	end	kah	0
610	5523	toluene	benzene			toluene	benzene
	1917	mor	gri	0
	108883	71432	0.717993	283.944	0.02876	0.00033	1917	mor	gri	0
	108883	71432	0.717885	313.13	0.02521	0.00029	1917	mor	gri	0
	108883	71432	0.481837	313.13	0.02522	0.0004	1917	mor	gri	0
	108883	71432	0.458111	283.944	0.02885	0.00046	1917	mor	gri	0
	108883	71432	0.22051	313.13	0.02525	0.00053	1917	mor	gri	0
	108883	71432	0.219777	283.944	0.02901	0.0006	1917	mor	gri	0
	1970	kon	lya	1
	108883	71432	1	293.145	0.0285	0.0004	1970	kon	lya	1
	108883	71432	0.768	293.145	0.0286	0.0004	1970	kon	lya	1
	108883	71432	0.565	293.145	0.0286	0.0004	1970	kon	lya	1
	108883	71432	0.56	293.145	0.0287	0.0004	1970	kon	lya	1
	108883	71432	0.362	293.145	0.0288	0.0004	1970	kon	lya	1
	108883	71432	0.176	293.145	0.0288	0.0004	1970	kon	lya	1
	108883	71432	0	293.145	0.0289	0.0004	1970	kon	lya	1
	108883	71432	1	313.14	0.0263	0.0004	1970	kon	lya	1
	108883	71432	0.768	313.14	0.0263	0.0004	1970	kon	lya	1
	108883	71432	0.565	313.14	0.0262	0.0004	1970	kon	lya	1
	108883	71432	0.56	313.14	0.0262	0.0004	1970	kon	lya	1
	108883	71432	0.362	313.14	0.0262	0.0004	1970	kon	lya	1
	108883	71432	0.176	313.14	0.0262	0.0004	1970	kon	lya	1
	108883	71432	0	313.14	0.0262	0.0004	1970	kon	lya	1
	108883	71432	1	333.134	0.0239	0.0003	1970	kon	lya	1
	108883	71432	0.768	333.134	0.0238	0.0003	1970	kon	lya	1
	108883	71432	0.565	333.134	0.0237	0.0003	1970	kon	lya	1
	108883	71432	0.56	333.134	0.0238	0.0003	1970	kon	lya	1
	108883	71432	0.362	333.134	0.0237	0.0003	1970	kon	lya	1
	108883	71432	0.176	333.134	0.0237	0.0003	1970	kon	lya	1
	108883	71432	0	333.134	0.0237	0.0003	1970	kon	lya	1
612	643	chlorobenzene	pentane			chlorobenzene	pentane
	1972	mah	cho	0
	108907	109660	0.1828	288.147	0.01786	0.00012	1972	mah	cho	0
	108907	109660	0.28	288.147	0.0189	0.00012	1972	mah	cho	0
	108907	109660	0.3775	288.147	0.02009	0.00013	1972	mah	cho	0
	108907	109660	0.5187	288.147	0.02223	0.00014	1972	mah	cho	0
	108907	109660	0.5758	288.147	0.02338	0.00014	1972	mah	cho	0
	108907	109660	0.6921	288.147	0.02594	0.00016	1972	mah	cho	0
	108907	109660	0.8351	288.147	0.02931	0.00017	1972	mah	cho	0
612	715	chlorobenzene	cyclohexane			chlorobenzene	cyclohexane
	1978	dhi	mah	0
	108907	110827	0.1	293.145	0.02594	0.00065	1978	dhi	mah	0
	108907	110827	0.2	293.145	0.0266	0.00067	1978	dhi	mah	0
	108907	110827	0.3	293.145	0.02737	0.00069	1978	dhi	mah	0
	108907	110827	0.4	293.145	0.02804	0.00071	1978	dhi	mah	0
	108907	110827	0.5	293.145	0.02884	0.00073	1978	dhi	mah	0
	108907	110827	0.6	293.145	0.02978	0.00075	1978	dhi	mah	0
	108907	110827	0.7	293.145	0.0305	0.00077	1978	dhi	mah	0
	108907	110827	0.8	293.145	0.03135	0.00079	1978	dhi	mah	0
	108907	110827	0.9	293.145	0.03216	0.00081	1978	dhi	mah	0
	108907	110827	0.1	303.143	0.0252	0.00064	1978	dhi	mah	0
	108907	110827	0.2	303.143	0.02582	0.00065	1978	dhi	mah	0
	108907	110827	0.3	303.143	0.02649	0.00067	1978	dhi	mah	0
	108907	110827	0.4	303.143	0.02716	0.00069	1978	dhi	mah	0
	108907	110827	0.5	303.143	0.0278	0.0007	1978	dhi	mah	0
	108907	110827	0.6	303.143	0.02858	0.00072	1978	dhi	mah	0
	108907	110827	0.7	303.143	0.02928	0.00074	1978	dhi	mah	0
	108907	110827	0.8	303.143	0.03008	0.00076	1978	dhi	mah	0
	108907	110827	0.9	303.143	0.03094	0.00078	1978	dhi	mah	0
612	5353	chlorobenzene	acetone			chlorobenzene	acetone
	1917	mor	gri	0
	108907	67641	0.342622	288.141	0.02656	0.0002	1917	mor	gri	0
612	5523	chlorobenzene	benzene			chlorobenzene	benzene
	1917	mor	gri	0
	108907	71432	0.616202	283.144	0.0317	0.00039	1917	mor	gri	0
	108907	71432	0.439614	283.144	0.031	0.00047	1917	mor	gri	0
	108907	71432	0.219272	283.144	0.03013	0.0006	1917	mor	gri	0
	108907	71432	0.616202	313.13	0.02799	0.00035	1917	mor	gri	0
	108907	71432	0.463563	313.13	0.02727	0.00041	1917	mor	gri	0
	108907	71432	0.20698	313.13	0.02616	0.00053	1917	mor	gri	0
	1978	dhi	mah	0
	108907	71432	0.1	293.145	0.02921	0.00074	1978	dhi	mah	0
	108907	71432	0.2	293.145	0.0296	0.00075	1978	dhi	mah	0
	108907	71432	0.3	293.145	0.02994	0.00075	1978	dhi	mah	0
	108907	71432	0.4	293.145	0.03032	0.00076	1978	dhi	mah	0
	108907	71432	0.5	293.145	0.03073	0.00077	1978	dhi	mah	0
	108907	71432	0.6	293.145	0.0312	0.00079	1978	dhi	mah	0
	108907	71432	0.7	293.145	0.03165	0.0008	1978	dhi	mah	0
	108907	71432	0.8	293.145	0.03212	0.00081	1978	dhi	mah	0
	108907	71432	0.1	303.143	0.0279	0.0007	1978	dhi	mah	0
	108907	71432	0.2	303.143	0.02828	0.00071	1978	dhi	mah	0
	108907	71432	0.3	303.143	0.02868	0.00072	1978	dhi	mah	0
	108907	71432	0.4	303.143	0.02905	0.00073	1978	dhi	mah	0
	108907	71432	0.5	303.143	0.0295	0.00074	1978	dhi	mah	0
	108907	71432	0.6	303.143	0.02993	0.00075	1978	dhi	mah	0
	108907	71432	0.7	303.143	0.03042	0.00077	1978	dhi	mah	0
	108907	71432	0.8	303.143	0.03091	0.00078	1978	dhi	mah	0
	108907	71432	0.9	303.143	0.03143	0.00079	1978	dhi	mah	0
612	6414	chlorobenzene	1,2-dimethylbenzene			chlorobenzene	o-xylene
	1978	dhi	mah	0
	108907	95476	0.1	293.145	0.0303	0.00076	1978	dhi	mah	0
	108907	95476	0.2	293.145	0.03052	0.00077	1978	dhi	mah	0
	108907	95476	0.3	293.145	0.03069	0.00077	1978	dhi	mah	0
	108907	95476	0.4	293.145	0.03105	0.00078	1978	dhi	mah	0
	108907	95476	0.5	293.145	0.03132	0.00079	1978	dhi	mah	0
	108907	95476	0.6	293.145	0.03165	0.0008	1978	dhi	mah	0
	108907	95476	0.7	293.145	0.032	0.00081	1978	dhi	mah	0
	108907	95476	0.8	293.145	0.03235	0.00081	1978	dhi	mah	0
	108907	95476	0.9	293.145	0.03272	0.00082	1978	dhi	mah	0
	108907	95476	0.1	303.143	0.02902	0.00073	1978	dhi	mah	0
	108907	95476	0.2	303.143	0.02923	0.00074	1978	dhi	mah	0
	108907	95476	0.3	303.143	0.02943	0.00074	1978	dhi	mah	0
	108907	95476	0.4	303.143	0.02964	0.00075	1978	dhi	mah	0
	108907	95476	0.5	303.143	0.02998	0.00076	1978	dhi	mah	0
	108907	95476	0.6	303.143	0.0303	0.00076	1978	dhi	mah	0
	108907	95476	0.7	303.143	0.03062	0.00077	1978	dhi	mah	0
	108907	95476	0.8	303.143	0.03105	0.00078	1978	dhi	mah	0
	108907	95476	0.9	303.143	0.0315	0.00079	1978	dhi	mah	0
643	715	pentane	cyclohexane			pentane	cyclohexane
	1972	mah	cho	0
	109660	110827	0.8069	288.147	0.01794	0.00012	1972	mah	cho	0
	109660	110827	0.7347	288.147	0.01845	0.00012	1972	mah	cho	0
	109660	110827	0.6347	288.147	0.0192	0.00012	1972	mah	cho	0
	109660	110827	0.4844	288.147	0.02028	0.00013	1972	mah	cho	0
	109660	110827	0.3564	288.147	0.02153	0.00014	1972	mah	cho	0
	109660	110827	0.2983	288.147	0.02216	0.00014	1972	mah	cho	0
	109660	110827	0.1522	288.147	0.0236	0.00015	1972	mah	cho	0
643	1367	pentane	heptane			pentane	heptane
	1992	abd	ada	0
	109660	142825	1	302.72	0.01476	0.00089	1992	abd	ada	0
	109660	142825	0	303.15	0.01902	0.00115	1992	abd	ada	0
	109660	142825	0	313.15	0.01805	0.00109	1992	abd	ada	0
	109660	142825	1	318.15	0.01332	0.00081	1992	abd	ada	0
	109660	142825	1	335.29	0.01145	0.00069	1992	abd	ada	0
	109660	142825	0	345.15	0.0149	0.0009	1992	abd	ada	0
	109660	142825	1	347.86	0.01011	0.00061	1992	abd	ada	0
	109660	142825	0	381.58	0.0117	0.00071	1992	abd	ada	0
	109660	142825	0	428.66	0.00768	0.00047	1992	abd	ada	0
	109660	142825	1	432.4	0.002252	0.000141	1992	abd	ada	0
	109660	142825	1	446.79	0.001223	8.20e-05	1992	abd	ada	0
	109660	142825	0	451.45	0.00581	0.00035	1992	abd	ada	0
	109660	142825	1	460.03	0.000414	4.40e-05	1992	abd	ada	0
	109660	142825	1	463.48	0.000242	4.00e-05	1992	abd	ada	0
	109660	142825	1	463.91	0.000174	3.90e-05	1992	abd	ada	0
	109660	142825	1	466.3	0.000123	3.90e-05	1992	abd	ada	0
	109660	142825	1	467.26	7.20e-05	3.90e-05	1992	abd	ada	0
	109660	142825	0	486.26	0.00306	0.00019	1992	abd	ada	0
	109660	142825	0.747	487.32	0.00016	3.90e-05	1992	abd	ada	0
	109660	142825	0.747	487.93	0.000133	3.90e-05	1992	abd	ada	0
	109660	142825	0.747	488.21	0.000122	3.90e-05	1992	abd	ada	0
	109660	142825	0.747	488.81	9.80e-05	3.90e-05	1992	abd	ada	0
	109660	142825	0.747	489.08	8.70e-05	3.90e-05	1992	abd	ada	0
	109660	142825	0.747	489.18	8.40e-05	3.90e-05	1992	abd	ada	0
	109660	142825	0.747	489.63	6.70e-05	3.90e-05	1992	abd	ada	0
	109660	142825	0.747	490	5.40e-05	3.90e-05	1992	abd	ada	0
	109660	142825	0.747	490.17	4.90e-05	3.90e-05	1992	abd	ada	0
	109660	142825	0.747	490.36	4.30e-05	3.90e-05	1992	abd	ada	0
	109660	142825	0.747	490.79	3.00e-05	3.90e-05	1992	abd	ada	0
	109660	142825	0.558	496.36	0.000305	4.00e-05	1992	abd	ada	0
	109660	142825	0.558	497.02	0.000277	3.90e-05	1992	abd	ada	0
	109660	142825	0.558	497.26	0.000267	3.90e-05	1992	abd	ada	0
	109660	142825	0.558	498.08	0.000235	3.90e-05	1992	abd	ada	0
	109660	142825	0.558	498.92	0.000202	3.90e-05	1992	abd	ada	0
	109660	142825	0.558	499.33	0.000185	3.90e-05	1992	abd	ada	0
	109660	142825	0.558	500.35	0.00015	3.90e-05	1992	abd	ada	0
	109660	142825	0.558	500.99	0.000128	3.90e-05	1992	abd	ada	0
	109660	142825	0.558	501.48	0.000112	3.90e-05	1992	abd	ada	0
	109660	142825	0.558	502.07	9.30e-05	3.90e-05	1992	abd	ada	0
	109660	142825	0.558	503.18	6.10e-05	3.90e-05	1992	abd	ada	0
	109660	142825	0.558	503.81	4.40e-05	3.90e-05	1992	abd	ada	0
	109660	142825	0.558	504.2	3.50e-05	3.90e-05	1992	abd	ada	0
	109660	142825	0.255	513.28	0.000433	4.50e-05	1992	abd	ada	0
	109660	142825	0.255	513.94	0.000403	4.30e-05	1992	abd	ada	0
	109660	142825	0.255	514.33	0.000386	4.30e-05	1992	abd	ada	0
	109660	142825	0.255	515.49	0.000335	4.10e-05	1992	abd	ada	0
	109660	142825	0.255	516.11	0.000309	4.00e-05	1992	abd	ada	0
	109660	142825	0.255	517.35	0.000258	3.90e-05	1992	abd	ada	0
	109660	142825	0.255	518.56	0.000211	3.90e-05	1992	abd	ada	0
	109660	142825	0.255	519.96	0.00016	3.90e-05	1992	abd	ada	0
	109660	142825	0.255	520.17	0.000153	3.90e-05	1992	abd	ada	0
	109660	142825	0	520.88	0.00084	6.20e-05	1992	abd	ada	0
	109660	142825	0.255	521.91	9.60e-05	3.90e-05	1992	abd	ada	0
	109660	142825	0.255	523.16	6.00e-05	3.90e-05	1992	abd	ada	0
	109660	142825	0.255	523.69	4.60e-05	3.90e-05	1992	abd	ada	0
	109660	142825	0.255	524.02	3.80e-05	3.90e-05	1992	abd	ada	0
	109660	142825	0	526.15	0.000554	4.90e-05	1992	abd	ada	0
	109660	142825	0	531.28	0.000306	4.00e-05	1992	abd	ada	0
	109660	142825	0	533.89	0.000194	3.90e-05	1992	abd	ada	0
	109660	142825	0	535.73	0.000124	3.90e-05	1992	abd	ada	0
	109660	142825	0	537.59	6.10e-05	3.90e-05	1992	abd	ada	0
	2010	moh	ras	0
	109660	142825	0.165	293.15	0.01962	0.00024	2010	moh	ras	0
	109660	142825	0.308	293.15	0.01911	0.00024	2010	moh	ras	0
	109660	142825	0.432	293.15	0.0186	0.00024	2010	moh	ras	0
	109660	142825	0.542	293.15	0.01815	0.00024	2010	moh	ras	0
	109660	142825	0.64	293.15	0.01771	0.00023	2010	moh	ras	0
	109660	142825	0.727	293.15	0.01729	0.00023	2010	moh	ras	0
	109660	142825	0.877	293.15	0.01665	0.00023	2010	moh	ras	0
	109660	142825	0.971	293.15	0.01608	0.00023	2010	moh	ras	0
	109660	142825	0.165	298.15	0.01898	0.00024	2010	moh	ras	0
	109660	142825	0.308	298.15	0.0185	0.00024	2010	moh	ras	0
	109660	142825	0.432	298.15	0.0179	0.00024	2010	moh	ras	0
	109660	142825	0.542	298.15	0.01735	0.00023	2010	moh	ras	0
	109660	142825	0.64	298.15	0.0169	0.00023	2010	moh	ras	0
	109660	142825	0.727	298.15	0.01648	0.00023	2010	moh	ras	0
	109660	142825	0.877	298.15	0.01585	0.00023	2010	moh	ras	0
	109660	142825	0.971	298.15	0.01529	0.00022	2010	moh	ras	0
	109660	142825	0.165	305.15	0.01816	0.00024	2010	moh	ras	0
	109660	142825	0.308	305.15	0.01764	0.00023	2010	moh	ras	0
	109660	142825	0.432	305.15	0.01713	0.00023	2010	moh	ras	0
	109660	142825	0.542	305.15	0.01664	0.00023	2010	moh	ras	0
	109660	142825	0.64	305.15	0.01617	0.00023	2010	moh	ras	0
	109660	142825	0.727	305.15	0.01574	0.00023	2010	moh	ras	0
	109660	142825	0.877	305.15	0.01497	0.00022	2010	moh	ras	0
	109660	142825	0.971	305.15	0.01449	0.00022	2010	moh	ras	0
	109660	142825	0.165	318.15	0.01691	0.00023	2010	moh	ras	0
	109660	142825	0.308	318.15	0.01624	0.00023	2010	moh	ras	0
	109660	142825	0.432	318.15	0.01566	0.00023	2010	moh	ras	0
	109660	142825	0.542	318.15	0.0151	0.00022	2010	moh	ras	0
	109660	142825	0.64	318.15	0.01457	0.00022	2010	moh	ras	0
	109660	142825	0.727	318.15	0.01408	0.00022	2010	moh	ras	0
	109660	142825	0.877	318.15	0.01323	0.00022	2010	moh	ras	0
	109660	142825	0.165	323.15	0.01633	0.00023	2010	moh	ras	0
	109660	142825	0.308	323.15	0.01555	0.00023	2010	moh	ras	0
	109660	142825	0.432	323.15	0.01488	0.00022	2010	moh	ras	0
	109660	142825	0.542	323.15	0.0144	0.00022	2010	moh	ras	0
	109660	142825	0.64	323.15	0.01393	0.00022	2010	moh	ras	0
	109660	142825	0.727	323.15	0.01341	0.00022	2010	moh	ras	0
	109660	142825	0.877	323.15	0.0126	0.00021	2010	moh	ras	0
643	4112	pentane	hexadecane			pentane	hexadecane
	2011	moh	&	0
	109660	544763	0.9	293.15	0.01734	0.00014	2011	moh	&	0
	109660	544763	0.7	293.15	0.02006	0.00015	2011	moh	&	0
	109660	544763	0.6	293.15	0.02138	0.00016	2011	moh	&	0
	109660	544763	0.5	293.15	0.02261	0.00016	2011	moh	&	0
	109660	544763	0.4	293.15	0.02373	0.00016	2011	moh	&	0
	109660	544763	0.3	293.15	0.02475	0.00017	2011	moh	&	0
	109660	544763	0.2	293.15	0.02571	0.00017	2011	moh	&	0
	109660	544763	0.9	298.15	0.01671	0.00014	2011	moh	&	0
	109660	544763	0.7	298.15	0.01947	0.00015	2011	moh	&	0
	109660	544763	0.6	298.15	0.0208	0.00015	2011	moh	&	0
	109660	544763	0.5	298.15	0.02206	0.00016	2011	moh	&	0
	109660	544763	0.4	298.15	0.0232	0.00016	2011	moh	&	0
	109660	544763	0.3	298.15	0.02424	0.00017	2011	moh	&	0
	109660	544763	0.2	298.15	0.02522	0.00017	2011	moh	&	0
	109660	544763	0.9	305.15	0.0158	0.00014	2011	moh	&	0
	109660	544763	0.7	305.15	0.01863	0.00015	2011	moh	&	0
	109660	544763	0.6	305.15	0.02	0.00015	2011	moh	&	0
	109660	544763	0.5	305.15	0.02129	0.00016	2011	moh	&	0
	109660	544763	0.4	305.15	0.02247	0.00016	2011	moh	&	0
	109660	544763	0.3	305.15	0.02354	0.00016	2011	moh	&	0
	109660	544763	0.2	305.15	0.02455	0.00017	2011	moh	&	0
	109660	544763	0.9	318.15	0.01411	0.00013	2011	moh	&	0
	109660	544763	0.7	318.15	0.01706	0.00014	2011	moh	&	0
	109660	544763	0.6	318.15	0.0185	0.00015	2011	moh	&	0
	109660	544763	0.5	318.15	0.01984	0.00015	2011	moh	&	0
	109660	544763	0.4	318.15	0.02109	0.00015	2011	moh	&	0
	109660	544763	0.3	318.15	0.02222	0.00016	2011	moh	&	0
	109660	544763	0.2	318.15	0.0233	0.00016	2011	moh	&	0
	109660	544763	0.9	323.15	0.01343	0.00013	2011	moh	&	0
	109660	544763	0.7	323.15	0.01641	0.00014	2011	moh	&	0
	109660	544763	0.6	323.15	0.01786	0.00014	2011	moh	&	0
	109660	544763	0.5	323.15	0.01923	0.00015	2011	moh	&	0
	109660	544763	0.4	323.15	0.02049	0.00015	2011	moh	&	0
	109660	544763	0.3	323.15	0.02164	0.00016	2011	moh	&	0
	109660	544763	0.2	323.15	0.02276	0.00016	2011	moh	&	0
643	5523	pentane	benzene			pentane	benzene
	1972	mah	cho	0
	109660	71432	0.8086	288.147	0.01761	0.00012	1972	mah	cho	0
	109660	71432	0.72	288.147	0.01793	0.00012	1972	mah	cho	0
	109660	71432	0.6459	288.147	0.0188	0.00012	1972	mah	cho	0
	109660	71432	0.544	288.147	0.01968	0.00013	1972	mah	cho	0
	109660	71432	0.3564	288.147	0.02141	0.00014	1972	mah	cho	0
	109660	71432	0.1913	288.147	0.02395	0.00015	1972	mah	cho	0
	109660	71432	0.0941	288.147	0.02607	0.00016	1972	mah	cho	0
643	5609	pentane	methane			pentane	methane
	2018	sat	coo	0
	109660	74828	0.952	313.15	0.012	0.0002	2018	sat	coo	0
	109660	74828	0.899	313.15	0.01013	0.00021	2018	sat	coo	0
	109660	74828	0.819	313.15	0.00761	0.00018	2018	sat	coo	0
	109660	74828	0.737	313.15	0.00537	0.00016	2018	sat	coo	0
	109660	74828	0.649	313.15	0.00326	0.00014	2018	sat	coo	0
	109660	74828	0.57	313.15	0.00168	0.00011	2018	sat	coo	0
	109660	74828	0.499	313.15	0.000761	0.0001	2018	sat	coo	0
696	715	hexane	cyclohexane			hexane	cyclohexane
	1963	cle	cha	0
	110543	110827	1	298.136	0.01799	0.00023	1963	cle	cha	0
	110543	110827	0.92	298.136	0.01835	0.00023	1963	cle	cha	0
	110543	110827	0.748	298.136	0.01915	0.00024	1963	cle	cha	0
	110543	110827	0.51	298.136	0.02036	0.00025	1963	cle	cha	0
	110543	110827	0.247	298.136	0.02207	0.00026	1963	cle	cha	0
	110543	110827	0.113	298.136	0.02314	0.00027	1963	cle	cha	0
	110543	110827	0	298.136	0.02427	0.00027	1963	cle	cha	0
	110543	110827	1	303.134	0.01736	0.00022	1963	cle	cha	0
	110543	110827	0.925	303.134	0.01769	0.00023	1963	cle	cha	0
	110543	110827	0.788	303.134	0.0183	0.00023	1963	cle	cha	0
	110543	110827	0.502	303.134	0.01993	0.00024	1963	cle	cha	0
	110543	110827	0.249	303.134	0.02157	0.00025	1963	cle	cha	0
	110543	110827	0.113	303.134	0.02254	0.00026	1963	cle	cha	0
	110543	110827	0	303.134	0.02371	0.00027	1963	cle	cha	0
	110543	110827	1	308.132	0.01689	0.00022	1963	cle	cha	0
	110543	110827	0.746	308.132	0.0182	0.00023	1963	cle	cha	0
	110543	110827	0.416	308.132	0.0199	0.00024	1963	cle	cha	0
	110543	110827	0.249	308.132	0.02105	0.00025	1963	cle	cha	0
	110543	110827	0	308.132	0.02306	0.00027	1963	cle	cha	0
	1967	rid	but	0
	110543	110827	1	293.138	0.01895	0.00058	1967	rid	but	0
	110543	110827	0.8286	293.138	0.01939	0.00059	1967	rid	but	0
	110543	110827	0.7258	293.138	0.0199	0.00061	1967	rid	but	0
	110543	110827	0.5502	293.138	0.0204	0.00062	1967	rid	but	0
	110543	110827	0.4127	293.138	0.0213	0.00064	1967	rid	but	0
	110543	110827	0.248	293.138	0.02254	0.00067	1967	rid	but	0
	110543	110827	0.0966	293.138	0.02381	0.00071	1967	rid	but	0
	110543	110827	0	293.138	0.02484	0.00073	1967	rid	but	0
696	874	hexane	dodecane			hexane	dodecane
	1968	sch	cle	1
	110543	112403	1	298.144	0.01794	0.00049	1968	sch	cle	1
	110543	112403	0.7781	298.144	0.01979	0.00054	1968	sch	cle	1
	110543	112403	0.5225	298.144	0.02156	0.00059	1968	sch	cle	1
	110543	112403	0.2735	298.144	0.0233	0.00063	1968	sch	cle	1
	110543	112403	0	298.144	0.02469	0.00067	1968	sch	cle	1
	110543	112403	1	303.143	0.01743	0.00048	1968	sch	cle	1
	110543	112403	0.7506	303.143	0.01969	0.00054	1968	sch	cle	1
	110543	112403	0.6141	303.143	0.02059	0.00056	1968	sch	cle	1
	110543	112403	0.3826	303.143	0.02211	0.0006	1968	sch	cle	1
	110543	112403	0.2703	303.143	0.02264	0.00061	1968	sch	cle	1
	110543	112403	0	303.143	0.02431	0.00066	1968	sch	cle	1
	110543	112403	1	308.142	0.0169	0.00047	1968	sch	cle	1
	110543	112403	0.8699	308.142	0.01804	0.0005	1968	sch	cle	1
	110543	112403	0.6333	308.142	0.01986	0.00054	1968	sch	cle	1
	110543	112403	0.3204	308.142	0.02196	0.0006	1968	sch	cle	1
	110543	112403	0	308.142	0.02385	0.00064	1968	sch	cle	1
	110543	112403	1	313.14	0.01638	0.00046	1968	sch	cle	1
	110543	112403	0.807	313.14	0.01803	0.0005	1968	sch	cle	1
	110543	112403	0.6024	313.14	0.01968	0.00054	1968	sch	cle	1
	110543	112403	0.2752	313.14	0.0217	0.00059	1968	sch	cle	1
	110543	112403	0	313.14	0.02342	0.00063	1968	sch	cle	1
696	1143	hexane	carbon dioxide			hexane	carbon dioxide
	2019	kol	yan	0
	110543	124389	1	303.15	0.01742	0.00017	2019	kol	yan	0
	110543	124389	0.933	303.15	0.01692	0.00017	2019	kol	yan	0
	110543	124389	0.715	303.15	0.01378	0.00014	2019	kol	yan	0
	110543	124389	0.434	303.15	0.009397	0.00009	2019	kol	yan	0
	110543	124389	0.245	303.15	0.005949	0.00006	2019	kol	yan	0
696	5245	hexane	ethanol			hexane	ethanol
	1994	pap	pan	1
	110543	64175	0	298.15	0.02176	0.00012	1994	pap	pan	1
	110543	64175	0.0491	298.15	0.02098	0.00012	1994	pap	pan	1
	110543	64175	0.0996	298.15	0.02037	0.00012	1994	pap	pan	1
	110543	64175	0.1114	298.15	0.02024	0.00012	1994	pap	pan	1
	110543	64175	0.1991	298.15	0.01943	0.00012	1994	pap	pan	1
	110543	64175	0.2489	298.15	0.01908	0.00012	1994	pap	pan	1
	110543	64175	0.2893	298.15	0.01879	0.00012	1994	pap	pan	1
	110543	64175	0.3566	298.15	0.01853	0.00012	1994	pap	pan	1
	110543	64175	0.4004	298.15	0.01834	0.00012	1994	pap	pan	1
	110543	64175	0.4486	298.15	0.01823	0.00012	1994	pap	pan	1
	110543	64175	0.5379	298.15	0.01808	0.00012	1994	pap	pan	1
	110543	64175	0.6057	298.15	0.01803	0.00012	1994	pap	pan	1
	110543	64175	0.6324	298.15	0.01796	0.00012	1994	pap	pan	1
	110543	64175	0.6939	298.15	0.01792	0.00012	1994	pap	pan	1
	110543	64175	0.8007	298.15	0.01787	0.00012	1994	pap	pan	1
	110543	64175	0.8513	298.15	0.01783	0.00012	1994	pap	pan	1
	110543	64175	0.9	298.15	0.01783	0.00012	1994	pap	pan	1
	110543	64175	0.9242	298.15	0.0178	0.00012	1994	pap	pan	1
	110543	64175	0.9502	298.15	0.01779	0.00012	1994	pap	pan	1
	110543	64175	1	298.15	0.01781	0.00012	1994	pap	pan	1
	2000	jim	cas	0
	110543	64175	0.0448	298.15	0.0211	0.00014	2000	jim	cas	0
	110543	64175	0.1625	298.15	0.01974	0.00013	2000	jim	cas	0
	110543	64175	0.2116	298.15	0.01926	0.00013	2000	jim	cas	0
	110543	64175	0.2559	298.15	0.01898	0.00013	2000	jim	cas	0
	110543	64175	0.3034	298.15	0.01883	0.00013	2000	jim	cas	0
	110543	64175	0.3745	298.15	0.01856	0.00013	2000	jim	cas	0
	110543	64175	0.4366	298.15	0.01833	0.00013	2000	jim	cas	0
	110543	64175	0.47	298.15	0.01828	0.00013	2000	jim	cas	0
	110543	64175	0.4974	298.15	0.01816	0.00013	2000	jim	cas	0
	110543	64175	0.5863	298.15	0.01812	0.00013	2000	jim	cas	0
	110543	64175	0.6452	298.15	0.01806	0.00013	2000	jim	cas	0
	110543	64175	0.6841	298.15	0.01802	0.00013	2000	jim	cas	0
	110543	64175	0.7584	298.15	0.01797	0.00013	2000	jim	cas	0
	110543	64175	0.7963	298.15	0.01795	0.00013	2000	jim	cas	0
	110543	64175	0.85	298.15	0.01793	0.00013	2000	jim	cas	0
	110543	64175	0.9067	298.15	0.01791	0.00013	2000	jim	cas	0
	110543	64175	0.9347	298.15	0.01789	0.00013	2000	jim	cas	0
	2007	gin	vil	1
	110543	64175	0.9145	283.15	0.0197	0.00028	2007	gin	vil	1
	110543	64175	0.8994	283.15	0.01974	0.00028	2007	gin	vil	1
	110543	64175	0.7893	283.15	0.01973	0.00027	2007	gin	vil	1
	110543	64175	0.7072	283.15	0.01977	0.00027	2007	gin	vil	1
	110543	64175	0.5872	283.15	0.0199	0.00027	2007	gin	vil	1
	110543	64175	0.4929	283.15	0.02008	0.00027	2007	gin	vil	1
	110543	64175	0.4091	283.15	0.02026	0.00027	2007	gin	vil	1
	110543	64175	0.2964	283.15	0.02061	0.00027	2007	gin	vil	1
	110543	64175	0.1968	283.15	0.02105	0.00027	2007	gin	vil	1
	110543	64175	0.0979	283.15	0.02178	0.00027	2007	gin	vil	1
	110543	64175	0.068	283.15	0.02211	0.00028	2007	gin	vil	1
	110543	64175	0.9145	288.15	0.01911	0.00027	2007	gin	vil	1
	110543	64175	0.8994	288.15	0.01911	0.00027	2007	gin	vil	1
	110543	64175	0.7893	288.15	0.0191	0.0003	2007	gin	vil	1
	110543	64175	0.7072	288.15	0.01918	0.00027	2007	gin	vil	1
	110543	64175	0.5872	288.15	0.01929	0.00027	2007	gin	vil	1
	110543	64175	0.4929	288.15	0.01946	0.00027	2007	gin	vil	1
	110543	64175	0.4091	288.15	0.01967	0.00027	2007	gin	vil	1
	110543	64175	0.2964	288.15	0.02002	0.00027	2007	gin	vil	1
	110543	64175	0.1968	288.15	0.02046	0.00027	2007	gin	vil	1
	110543	64175	0.0979	288.15	0.02128	0.00027	2007	gin	vil	1
	110543	64175	0.068	288.15	0.02164	0.00027	2007	gin	vil	1
	110543	64175	0.9145	293.15	0.01857	0.00027	2007	gin	vil	1
	110543	64175	0.8994	293.15	0.01856	0.00027	2007	gin	vil	1
	110543	64175	0.7893	293.15	0.01855	0.00027	2007	gin	vil	1
	110543	64175	0.7072	293.15	0.01857	0.00027	2007	gin	vil	1
	110543	64175	0.5872	293.15	0.01871	0.00026	2007	gin	vil	1
	110543	64175	0.4929	293.15	0.01884	0.00026	2007	gin	vil	1
	110543	64175	0.4091	293.15	0.01902	0.00026	2007	gin	vil	1
	110543	64175	0.2964	293.15	0.01936	0.00026	2007	gin	vil	1
	110543	64175	0.1968	293.15	0.01988	0.00027	2007	gin	vil	1
	110543	64175	0.0979	293.15	0.02073	0.00027	2007	gin	vil	1
	110543	64175	0.068	293.15	0.02111	0.00027	2007	gin	vil	1
	110543	64175	0.9145	298.15	0.01803	0.00027	2007	gin	vil	1
	110543	64175	0.8994	298.15	0.01803	0.00027	2007	gin	vil	1
	110543	64175	0.7893	298.15	0.01801	0.00026	2007	gin	vil	1
	110543	64175	0.7072	298.15	0.01803	0.00026	2007	gin	vil	1
	110543	64175	0.5872	298.15	0.01815	0.00026	2007	gin	vil	1
	110543	64175	0.4929	298.15	0.01829	0.00026	2007	gin	vil	1
	110543	64175	0.4091	298.15	0.01845	0.00026	2007	gin	vil	1
	110543	64175	0.2964	298.15	0.0188	0.00026	2007	gin	vil	1
	110543	64175	0.1968	298.15	0.01932	0.00026	2007	gin	vil	1
	110543	64175	0.0979	298.15	0.02022	0.00027	2007	gin	vil	1
	110543	64175	0.068	298.15	0.02064	0.00027	2007	gin	vil	1
	110543	64175	0.9145	303.15	0.01749	0.00026	2007	gin	vil	1
	110543	64175	0.8994	303.15	0.01748	0.00026	2007	gin	vil	1
	110543	64175	0.7893	303.15	0.01742	0.00026	2007	gin	vil	1
	110543	64175	0.7072	303.15	0.01746	0.00026	2007	gin	vil	1
	110543	64175	0.5872	303.15	0.01757	0.00026	2007	gin	vil	1
	110543	64175	0.4929	303.15	0.01772	0.00026	2007	gin	vil	1
	110543	64175	0.4091	303.15	0.01793	0.00026	2007	gin	vil	1
	110543	64175	0.2964	303.15	0.01826	0.00026	2007	gin	vil	1
	110543	64175	0.1968	303.15	0.01882	0.00026	2007	gin	vil	1
	110543	64175	0.0979	303.15	0.01981	0.00026	2007	gin	vil	1
	110543	64175	0.068	303.15	0.02022	0.00027	2007	gin	vil	1
	110543	64175	0.9145	308.15	0.01667	0.00026	2007	gin	vil	1
	110543	64175	0.8994	308.15	0.01666	0.00026	2007	gin	vil	1
	110543	64175	0.7893	308.15	0.01664	0.00025	2007	gin	vil	1
	110543	64175	0.7072	308.15	0.01668	0.00025	2007	gin	vil	1
	110543	64175	0.5872	308.15	0.01685	0.00025	2007	gin	vil	1
	110543	64175	0.4929	308.15	0.01704	0.00025	2007	gin	vil	1
	110543	64175	0.4091	308.15	0.01726	0.00025	2007	gin	vil	1
	110543	64175	0.2964	308.15	0.0177	0.00025	2007	gin	vil	1
	110543	64175	0.1968	308.15	0.01831	0.00026	2007	gin	vil	1
	110543	64175	0.0979	308.15	0.01938	0.00026	2007	gin	vil	1
	110543	64175	0.068	308.15	0.01982	0.00026	2007	gin	vil	1
	110543	64175	0.9145	313.15	0.0163	0.00025	2007	gin	vil	1
	110543	64175	0.8994	313.15	0.01629	0.00025	2007	gin	vil	1
	110543	64175	0.7893	313.15	0.0162	0.0003	2007	gin	vil	1
	110543	64175	0.7072	313.15	0.01624	0.00025	2007	gin	vil	1
	110543	64175	0.5872	313.15	0.01638	0.00025	2007	gin	vil	1
	110543	64175	0.4929	313.15	0.01656	0.00025	2007	gin	vil	1
	110543	64175	0.4091	313.15	0.01674	0.00025	2007	gin	vil	1
	110543	64175	0.2964	313.15	0.01721	0.00025	2007	gin	vil	1
	110543	64175	0.1968	313.15	0.01785	0.00025	2007	gin	vil	1
	110543	64175	0.0979	313.15	0.01891	0.00026	2007	gin	vil	1
	110543	64175	0.068	313.15	0.01936	0.00026	2007	gin	vil	1
696	5350	hexane	methanol			hexane	methanol
	1935	tri	&	0
	110543	67561	1	295.137	0.01849	5.55e-05	1935	tri	&	0
	110543	67561	0.0598	295.137	0.02041	6.12e-05	1935	tri	&	0
	110543	67561	0.0237	295.137	0.02148	6.44e-05	1935	tri	&	0
	110543	67561	0	295.137	0.02244	6.73e-05	1935	tri	&	0
	1970	ram	pat	0
	110543	67561	0	303.143	0.02158	0.00069	1970	ram	pat	0
	110543	67561	0.1	303.143	0.01895	0.00061	1970	ram	pat	0
	110543	67561	0.2	303.143	0.01823	0.00059	1970	ram	pat	0
	110543	67561	0.3	303.143	0.01785	0.00058	1970	ram	pat	0
	110543	67561	0.4	303.143	0.01775	0.00058	1970	ram	pat	0
	110543	67561	0.5	303.143	0.01768	0.00057	1970	ram	pat	0
	110543	67561	0.6	303.143	0.0176	0.00057	1970	ram	pat	0
	110543	67561	0.7	303.143	0.01755	0.00057	1970	ram	pat	0
	110543	67561	0.8	303.143	0.0175	0.00057	1970	ram	pat	0
	110543	67561	0.9	303.143	0.01745	0.00057	1970	ram	pat	0
	110543	67561	1	303.143	0.01735	0.00056	1970	ram	pat	0
	110543	67561	0	318.139	0.02074	0.00066	1970	ram	pat	0
	110543	67561	0.1	318.139	0.01805	0.00058	1970	ram	pat	0
	110543	67561	0.2	318.139	0.0178	0.00058	1970	ram	pat	0
	110543	67561	0.3	318.139	0.01682	0.00055	1970	ram	pat	0
	110543	67561	0.4	318.139	0.0167	0.00055	1970	ram	pat	0
	110543	67561	0.5	318.139	0.01655	0.00054	1970	ram	pat	0
	110543	67561	0.6	318.139	0.0164	0.00054	1970	ram	pat	0
	110543	67561	0.7	318.139	0.0163	0.00053	1970	ram	pat	0
	110543	67561	0.8	318.139	0.01618	0.00053	1970	ram	pat	0
	110543	67561	0.9	318.139	0.01605	0.00053	1970	ram	pat	0
	110543	67561	1	318.139	0.01581	0.00052	1970	ram	pat	0
696	5523	hexane	benzene			hexane	benzene
	1966	sch	ran	0
	110543	71432	1	298.136	0.01794	0.00053	1966	sch	ran	0
	110543	71432	0.7726	298.136	0.01911	0.00053	1966	sch	ran	0
	110543	71432	0.5761	298.136	0.02036	0.00053	1966	sch	ran	0
	110543	71432	0.4045	298.136	0.0216	0.00054	1966	sch	ran	0
	110543	71432	0.2535	298.136	0.02322	0.00054	1966	sch	ran	0
	110543	71432	0.1197	298.136	0.02504	0.00055	1966	sch	ran	0
	110543	71432	0	298.136	0.02815	0.00055	1966	sch	ran	0
	110543	71432	1	303.134	0.01743	0.00053	1966	sch	ran	0
	110543	71432	0.6707	303.134	0.01898	0.00053	1966	sch	ran	0
	110543	71432	0.4043	303.134	0.02097	0.00054	1966	sch	ran	0
	110543	71432	0.1846	303.134	0.02375	0.00054	1966	sch	ran	0
	110543	71432	0	303.134	0.02748	0.00055	1966	sch	ran	0
	110543	71432	1	308.132	0.0169	0.00053	1966	sch	ran	0
	110543	71432	0.5761	308.132	0.01921	0.00053	1966	sch	ran	0
	110543	71432	0.4045	308.132	0.02056	0.00053	1966	sch	ran	0
	110543	71432	0.2535	308.132	0.02214	0.00054	1966	sch	ran	0
	110543	71432	0.1197	308.132	0.0241	0.00054	1966	sch	ran	0
	110543	71432	0	308.132	0.02681	0.00055	1966	sch	ran	0
	110543	71432	1	313.13	0.01638	0.00053	1966	sch	ran	0
	110543	71432	0.7041	313.13	0.01785	0.00053	1966	sch	ran	0
	110543	71432	0.4045	313.13	0.02005	0.00053	1966	sch	ran	0
	110543	71432	0.1625	313.13	0.02299	0.00054	1966	sch	ran	0
	110543	71432	0	313.13	0.02614	0.00055	1966	sch	ran	0
	1967	rid	but	0
	110543	71432	1	293.138	0.01895	0.00058	1967	rid	but	0
	110543	71432	0.8719	293.138	0.01953	0.0006	1967	rid	but	0
	110543	71432	0.7335	293.138	0.02022	0.00061	1967	rid	but	0
	110543	71432	0.595	293.138	0.02105	0.00064	1967	rid	but	0
	110543	71432	0.4296	293.138	0.02216	0.00066	1967	rid	but	0
	110543	71432	0.2784	293.138	0.02343	0.0007	1967	rid	but	0
	110543	71432	0.1189	293.138	0.02597	0.00076	1967	rid	but	0
	110543	71432	0	293.138	0.02887	0.00084	1967	rid	but	0
715	1136	cyclohexane	decane			cyclohexane	decane
	2002	gom	mej	0
	110827	124185	0	298.15	0.02395	0.00062	2002	gom	mej	0
	110827	124185	0.3169	298.15	0.02427	0.00062	2002	gom	mej	0
	110827	124185	0.553	298.15	0.02454	0.00063	2002	gom	mej	0
	110827	124185	0.7357	298.15	0.02477	0.00063	2002	gom	mej	0
	110827	124185	0.8813	298.15	0.02495	0.00063	2002	gom	mej	0
	110827	124185	1	298.15	0.0251	0.00063	2002	gom	mej	0
715	1367	cyclohexane	heptane			cyclohexane	heptane
	2003	kah	wad	1
	110827	142825	0	287.81	0.0207	0.00026	2003	kah	wad	1
	110827	142825	0.1022	287.81	0.02091	0.00026	2003	kah	wad	1
	110827	142825	0.2022	287.81	0.02131	0.00026	2003	kah	wad	1
	110827	142825	0.3078	287.81	0.02165	0.00026	2003	kah	wad	1
	110827	142825	0.401	287.81	0.02188	0.00026	2003	kah	wad	1
	110827	142825	0.4984	287.81	0.02227	0.00027	2003	kah	wad	1
	110827	142825	0.6002	287.81	0.02262	0.00027	2003	kah	wad	1
	110827	142825	0.7003	287.81	0.02308	0.00027	2003	kah	wad	1
	110827	142825	0.8054	287.81	0.02384	0.00028	2003	kah	wad	1
	110827	142825	0.898	287.81	0.02439	0.00029	2003	kah	wad	1
	110827	142825	1	287.81	0.02534	0.00028	2003	kah	wad	1
	110827	142825	0	297.82	0.01963	0.00025	2003	kah	wad	1
	110827	142825	0.1022	297.82	0.01995	0.00025	2003	kah	wad	1
	110827	142825	0.2022	297.82	0.02025	0.00025	2003	kah	wad	1
	110827	142825	0.3078	297.82	0.02052	0.00026	2003	kah	wad	1
	110827	142825	0.401	297.82	0.0209	0.00026	2003	kah	wad	1
	110827	142825	0.4984	297.82	0.02121	0.00026	2003	kah	wad	1
	110827	142825	0.6002	297.82	0.02157	0.00026	2003	kah	wad	1
	110827	142825	0.7003	297.82	0.02214	0.00027	2003	kah	wad	1
	110827	142825	0.8054	297.82	0.02272	0.00027	2003	kah	wad	1
	110827	142825	0.898	297.82	0.02332	0.00028	2003	kah	wad	1
	110827	142825	1	297.82	0.0242	0.00027	2003	kah	wad	1
	110827	142825	0	307.86	0.01868	0.00024	2003	kah	wad	1
	110827	142825	0.1022	307.86	0.01891	0.00025	2003	kah	wad	1
	110827	142825	0.2022	307.86	0.01925	0.00025	2003	kah	wad	1
	110827	142825	0.3078	307.86	0.01958	0.00025	2003	kah	wad	1
	110827	142825	0.401	307.86	0.01987	0.00025	2003	kah	wad	1
	110827	142825	0.4984	307.86	0.02019	0.00025	2003	kah	wad	1
	110827	142825	0.6002	307.86	0.02053	0.00025	2003	kah	wad	1
	110827	142825	0.7003	307.86	0.02106	0.00026	2003	kah	wad	1
	110827	142825	0.8054	307.86	0.02164	0.00026	2003	kah	wad	1
	110827	142825	0.898	307.86	0.02218	0.00027	2003	kah	wad	1
	110827	142825	1	307.86	0.02302	0.00026	2003	kah	wad	1
	110827	142825	0	317.86	0.01776	0.00024	2003	kah	wad	1
	110827	142825	0.1022	317.86	0.01791	0.00024	2003	kah	wad	1
	110827	142825	0.2022	317.86	0.01836	0.00024	2003	kah	wad	1
	110827	142825	0.3078	317.86	0.01853	0.00024	2003	kah	wad	1
	110827	142825	0.401	317.86	0.01882	0.00024	2003	kah	wad	1
	110827	142825	0.4984	317.86	0.01916	0.00024	2003	kah	wad	1
	110827	142825	0.6002	317.86	0.01955	0.00025	2003	kah	wad	1
	110827	142825	0.7003	317.86	0.02001	0.00025	2003	kah	wad	1
	110827	142825	0.8054	317.86	0.02056	0.00025	2003	kah	wad	1
	110827	142825	0.898	317.86	0.02107	0.00026	2003	kah	wad	1
	110827	142825	1	317.86	0.02184	0.00025	2003	kah	wad	1
	110827	142825	0	327.88	0.01668	0.00023	2003	kah	wad	1
	110827	142825	0.1022	327.88	0.01683	0.00023	2003	kah	wad	1
	110827	142825	0.2022	327.88	0.01705	0.00023	2003	kah	wad	1
	110827	142825	0.3078	327.88	0.01741	0.00023	2003	kah	wad	1
	110827	142825	0.401	327.88	0.01752	0.00023	2003	kah	wad	1
	110827	142825	0.4984	327.88	0.01799	0.00024	2003	kah	wad	1
	110827	142825	0.6002	327.88	0.01844	0.00024	2003	kah	wad	1
	110827	142825	0.7003	327.88	0.01895	0.00024	2003	kah	wad	1
	110827	142825	0.8054	327.88	0.01948	0.00024	2003	kah	wad	1
	110827	142825	0.898	327.88	0.01998	0.00025	2003	kah	wad	1
	110827	142825	1	327.88	0.02071	0.00024	2003	kah	wad	1
715	4049	cyclohexane	2,2,4-trimethylpentane			cyclohexane	isooctane
	2001	gom	mej	0
	110827	540841	1	298.15	0.0251	0.00049	2001	gom	mej	0
	110827	540841	0.965	298.15	0.0246	0.00048	2001	gom	mej	0
	110827	540841	0.9338	298.15	0.0241	0.00048	2001	gom	mej	0
	110827	540841	0.8988	298.15	0.0237	0.00047	2001	gom	mej	0
	110827	540841	0.8624	298.15	0.0233	0.00046	2001	gom	mej	0
	110827	540841	0.8246	298.15	0.0229	0.00046	2001	gom	mej	0
	110827	540841	0.7853	298.15	0.0227	0.00045	2001	gom	mej	0
	110827	540841	0.7443	298.15	0.0224	0.00045	2001	gom	mej	0
	110827	540841	0.7016	298.15	0.0221	0.00045	2001	gom	mej	0
	110827	540841	0.657	298.15	0.0217	0.00044	2001	gom	mej	0
	110827	540841	0.6105	298.15	0.0214	0.00043	2001	gom	mej	0
	110827	540841	0.5618	298.15	0.021	0.00043	2001	gom	mej	0
	110827	540841	0.5109	298.15	0.0207	0.00042	2001	gom	mej	0
	110827	540841	0.4577	298.15	0.0204	0.00042	2001	gom	mej	0
	110827	540841	0.4018	298.15	0.0201	0.00041	2001	gom	mej	0
	110827	540841	0.3431	298.15	0.0199	0.00041	2001	gom	mej	0
	110827	540841	0.2815	298.15	0.0197	0.00041	2001	gom	mej	0
	110827	540841	0.2166	298.15	0.0194	0.0004	2001	gom	mej	0
	110827	540841	0.1483	298.15	0.0191	0.0004	2001	gom	mej	0
	110827	540841	0.0762	298.15	0.01885	0.00039	2001	gom	mej	0
	110827	540841	0	298.15	0.0186	0.00039	2001	gom	mej	0
	110827	540841	1	303.15	0.0241	0.00048	2001	gom	mej	0
	110827	540841	0.965	303.15	0.0237	0.00047	2001	gom	mej	0
	110827	540841	0.9338	303.15	0.0233	0.00046	2001	gom	mej	0
	110827	540841	0.8988	303.15	0.023	0.00046	2001	gom	mej	0
	110827	540841	0.8624	303.15	0.0227	0.00045	2001	gom	mej	0
	110827	540841	0.8246	303.15	0.0224	0.00045	2001	gom	mej	0
	110827	540841	0.7853	303.15	0.02205	0.00044	2001	gom	mej	0
	110827	540841	0.7443	303.15	0.0217	0.00044	2001	gom	mej	0
	110827	540841	0.7016	303.15	0.0214	0.00043	2001	gom	mej	0
	110827	540841	0.657	303.15	0.0211	0.00043	2001	gom	mej	0
	110827	540841	0.6105	303.15	0.0208	0.00042	2001	gom	mej	0
	110827	540841	0.5618	303.15	0.0205	0.00042	2001	gom	mej	0
	110827	540841	0.5109	303.15	0.0202	0.00042	2001	gom	mej	0
	110827	540841	0.4577	303.15	0.0199	0.00041	2001	gom	mej	0
	110827	540841	0.4018	303.15	0.0196	0.00041	2001	gom	mej	0
	110827	540841	0.3431	303.15	0.0194	0.0004	2001	gom	mej	0
	110827	540841	0.2815	303.15	0.0192	0.0004	2001	gom	mej	0
	110827	540841	0.2166	303.15	0.0189	0.0004	2001	gom	mej	0
	110827	540841	0.1483	303.15	0.0186	0.00039	2001	gom	mej	0
	110827	540841	0.0762	303.15	0.0184	0.00039	2001	gom	mej	0
	110827	540841	0	303.15	0.0182	0.00038	2001	gom	mej	0
	110827	540841	1	308.15	0.0235	0.00047	2001	gom	mej	0
	110827	540841	0.965	308.15	0.023	0.00046	2001	gom	mej	0
	110827	540841	0.9338	308.15	0.0227	0.00045	2001	gom	mej	0
	110827	540841	0.8988	308.15	0.02245	0.00045	2001	gom	mej	0
	110827	540841	0.8624	308.15	0.0222	0.00045	2001	gom	mej	0
	110827	540841	0.8246	308.15	0.0218	0.00044	2001	gom	mej	0
	110827	540841	0.7853	308.15	0.02155	0.00044	2001	gom	mej	0
	110827	540841	0.7443	308.15	0.0212	0.00043	2001	gom	mej	0
	110827	540841	0.7016	308.15	0.0209	0.00043	2001	gom	mej	0
	110827	540841	0.657	308.15	0.0206	0.00042	2001	gom	mej	0
	110827	540841	0.6105	308.15	0.0203	0.00042	2001	gom	mej	0
	110827	540841	0.5618	308.15	0.02	0.00041	2001	gom	mej	0
	110827	540841	0.5109	308.15	0.0197	0.00041	2001	gom	mej	0
	110827	540841	0.4577	308.15	0.01935	0.0004	2001	gom	mej	0
	110827	540841	0.4018	308.15	0.019	0.0004	2001	gom	mej	0
	110827	540841	0.3431	308.15	0.01885	0.00039	2001	gom	mej	0
	110827	540841	0.2815	308.15	0.0187	0.00039	2001	gom	mej	0
	110827	540841	0.2166	308.15	0.01845	0.00039	2001	gom	mej	0
	110827	540841	0.1483	308.15	0.0182	0.00038	2001	gom	mej	0
	110827	540841	0.0762	308.15	0.01795	0.00038	2001	gom	mej	0
	110827	540841	0	308.15	0.0177	0.00038	2001	gom	mej	0
	110827	540841	1	313.15	0.0229	0.00046	2001	gom	mej	0
	110827	540841	0.965	313.15	0.0225	0.00045	2001	gom	mej	0
	110827	540841	0.9338	313.15	0.0222	0.00045	2001	gom	mej	0
	110827	540841	0.8988	313.15	0.022	0.00044	2001	gom	mej	0
	110827	540841	0.8624	313.15	0.0218	0.00044	2001	gom	mej	0
	110827	540841	0.8246	313.15	0.0214	0.00043	2001	gom	mej	0
	110827	540841	0.7853	313.15	0.0211	0.00043	2001	gom	mej	0
	110827	540841	0.7443	313.15	0.0207	0.00042	2001	gom	mej	0
	110827	540841	0.7016	313.15	0.0204	0.00042	2001	gom	mej	0
	110827	540841	0.657	313.15	0.02	0.00041	2001	gom	mej	0
	110827	540841	0.6105	313.15	0.0197	0.00041	2001	gom	mej	0
	110827	540841	0.5618	313.15	0.0194	0.0004	2001	gom	mej	0
	110827	540841	0.5109	313.15	0.0193	0.0004	2001	gom	mej	0
	110827	540841	0.4577	313.15	0.0189	0.0004	2001	gom	mej	0
	110827	540841	0.4018	313.15	0.0185	0.00039	2001	gom	mej	0
	110827	540841	0.3431	313.15	0.01835	0.00039	2001	gom	mej	0
	110827	540841	0.2815	313.15	0.0182	0.00038	2001	gom	mej	0
	110827	540841	0.2166	313.15	0.01795	0.00038	2001	gom	mej	0
	110827	540841	0.1483	313.15	0.0177	0.00038	2001	gom	mej	0
	110827	540841	0.0762	313.15	0.01745	0.00037	2001	gom	mej	0
	110827	540841	0	313.15	0.0172	0.00037	2001	gom	mej	0
	110827	540841	1	318.15	0.0222	0.00045	2001	gom	mej	0
	110827	540841	0.965	318.15	0.0219	0.00044	2001	gom	mej	0
	110827	540841	0.9338	318.15	0.0216	0.00044	2001	gom	mej	0
	110827	540841	0.8988	318.15	0.0213	0.00043	2001	gom	mej	0
	110827	540841	0.8624	318.15	0.021	0.00043	2001	gom	mej	0
	110827	540841	0.8246	318.15	0.0206	0.00042	2001	gom	mej	0
	110827	540841	0.7853	318.15	0.0204	0.00042	2001	gom	mej	0
	110827	540841	0.7443	318.15	0.02	0.00041	2001	gom	mej	0
	110827	540841	0.7016	318.15	0.0198	0.00041	2001	gom	mej	0
	110827	540841	0.657	318.15	0.0195	0.0004	2001	gom	mej	0
	110827	540841	0.6105	318.15	0.0192	0.0004	2001	gom	mej	0
	110827	540841	0.5618	318.15	0.0189	0.0004	2001	gom	mej	0
	110827	540841	0.5109	318.15	0.0187	0.00039	2001	gom	mej	0
	110827	540841	0.4577	318.15	0.01835	0.00039	2001	gom	mej	0
	110827	540841	0.4018	318.15	0.018	0.00038	2001	gom	mej	0
	110827	540841	0.3431	318.15	0.01785	0.00038	2001	gom	mej	0
	110827	540841	0.2815	318.15	0.0177	0.00038	2001	gom	mej	0
	110827	540841	0.2166	318.15	0.0175	0.00037	2001	gom	mej	0
	110827	540841	0.1483	318.15	0.0173	0.00037	2001	gom	mej	0
	110827	540841	0.0762	318.15	0.017	0.00037	2001	gom	mej	0
	110827	540841	0	318.15	0.0167	0.00036	2001	gom	mej	0
	110827	540841	1	323.15	0.0217	0.00044	2001	gom	mej	0
	110827	540841	0.965	323.15	0.0214	0.00043	2001	gom	mej	0
	110827	540841	0.9338	323.15	0.021	0.00043	2001	gom	mej	0
	110827	540841	0.8988	323.15	0.0207	0.00042	2001	gom	mej	0
	110827	540841	0.8624	323.15	0.0205	0.00042	2001	gom	mej	0
	110827	540841	0.8246	323.15	0.0202	0.00042	2001	gom	mej	0
	110827	540841	0.7853	323.15	0.01985	0.00041	2001	gom	mej	0
	110827	540841	0.7443	323.15	0.0195	0.0004	2001	gom	mej	0
	110827	540841	0.7016	323.15	0.0192	0.0004	2001	gom	mej	0
	110827	540841	0.657	323.15	0.0189	0.0004	2001	gom	mej	0
	110827	540841	0.6105	323.15	0.0186	0.00039	2001	gom	mej	0
	110827	540841	0.5618	323.15	0.0184	0.00039	2001	gom	mej	0
	110827	540841	0.5109	323.15	0.0181	0.00038	2001	gom	mej	0
	110827	540841	0.4577	323.15	0.0178	0.00038	2001	gom	mej	0
	110827	540841	0.4018	323.15	0.0175	0.00037	2001	gom	mej	0
	110827	540841	0.3431	323.15	0.0173	0.00037	2001	gom	mej	0
	110827	540841	0.2815	323.15	0.0171	0.00037	2001	gom	mej	0
	110827	540841	0.2166	323.15	0.01695	0.00036	2001	gom	mej	0
	110827	540841	0.1483	323.15	0.0168	0.00036	2001	gom	mej	0
	110827	540841	0.0762	323.15	0.0165	0.00036	2001	gom	mej	0
	110827	540841	0	323.15	0.0162	0.00035	2001	gom	mej	0
715	5245	cyclohexane	ethanol			cyclohexane	ethanol
	1935	tri	&	0
	110827	64175	1	295.137	0.02465	7.40e-05	1935	tri	&	0
	110827	64175	0.8079	295.137	0.02365	7.10e-05	1935	tri	&	0
	110827	64175	0.5878	295.137	0.02292	6.88e-05	1935	tri	&	0
	110827	64175	0.4619	295.137	0.02267	6.80e-05	1935	tri	&	0
	110827	64175	0.2561	295.137	0.02233	6.70e-05	1935	tri	&	0
	110827	64175	0	295.137	0.02196	6.59e-05	1935	tri	&	0
	1974	mye	cle	0
	110827	64175	1	303.143	0.02374	0.00027	1974	mye	cle	0
	110827	64175	0.8453	303.143	0.02309	0.00027	1974	mye	cle	0
	110827	64175	0.7553	303.143	0.02276	0.00028	1974	mye	cle	0
	110827	64175	0.6452	303.143	0.02223	0.00028	1974	mye	cle	0
	110827	64175	0.5624	303.143	0.02209	0.00028	1974	mye	cle	0
	110827	64175	0.4592	303.143	0.02184	0.00029	1974	mye	cle	0
	110827	64175	0.3083	303.143	0.02155	0.00029	1974	mye	cle	0
	110827	64175	0.2524	303.143	0.0214	0.0003	1974	mye	cle	0
	110827	64175	0.1273	303.143	0.02138	0.0003	1974	mye	cle	0
	110827	64175	0.1242	303.143	0.0213	0.0003	1974	mye	cle	0
	110827	64175	0	303.143	0.02141	0.00031	1974	mye	cle	0
715	5353	cyclohexane	acetone			cyclohexane	acetone
	2003	kah	wad	1
	110827	67641	0	287.81	0.02394	0	2003	kah	wad	1
	110827	67641	0.1002	287.81	0.02354	0	2003	kah	wad	1
	110827	67641	0.2001	287.81	0.02319	0	2003	kah	wad	1
	110827	67641	0.2993	287.81	0.02323	0	2003	kah	wad	1
	110827	67641	0.3979	287.81	0.02333	0	2003	kah	wad	1
	110827	67641	0.4964	287.81	0.02358	0	2003	kah	wad	1
	110827	67641	0.6	287.81	0.02391	0	2003	kah	wad	1
	110827	67641	0.6975	287.81	0.02431	0	2003	kah	wad	1
	110827	67641	0.7993	287.81	0.02469	0	2003	kah	wad	1
	110827	67641	0.8994	287.81	0.02512	0	2003	kah	wad	1
	110827	67641	1	287.81	0.02534	0	2003	kah	wad	1
	110827	67641	0	297.82	0.02278	0	2003	kah	wad	1
	110827	67641	0.1002	297.82	0.02225	0	2003	kah	wad	1
	110827	67641	0.2001	297.82	0.02202	0	2003	kah	wad	1
	110827	67641	0.2993	297.82	0.02202	0	2003	kah	wad	1
	110827	67641	0.3979	297.82	0.02208	0	2003	kah	wad	1
	110827	67641	0.4964	297.82	0.02222	0	2003	kah	wad	1
	110827	67641	0.6	297.82	0.02253	0	2003	kah	wad	1
	110827	67641	0.6975	297.82	0.02284	0	2003	kah	wad	1
	110827	67641	0.7993	297.82	0.02324	0	2003	kah	wad	1
	110827	67641	0.8994	297.82	0.02382	0	2003	kah	wad	1
	110827	67641	1	297.82	0.0242	0	2003	kah	wad	1
	110827	67641	0	307.86	0.02159	0	2003	kah	wad	1
	110827	67641	0.1002	307.86	0.02103	0	2003	kah	wad	1
	110827	67641	0.2001	307.86	0.02078	0	2003	kah	wad	1
	110827	67641	0.2993	307.86	0.02082	0	2003	kah	wad	1
	110827	67641	0.3979	307.86	0.02089	0	2003	kah	wad	1
	110827	67641	0.4964	307.86	0.02114	0	2003	kah	wad	1
	110827	67641	0.6	307.86	0.02135	0	2003	kah	wad	1
	110827	67641	0.6975	307.86	0.0216	0	2003	kah	wad	1
	110827	67641	0.7993	307.86	0.02208	0	2003	kah	wad	1
	110827	67641	0.8994	307.86	0.02258	0	2003	kah	wad	1
	110827	67641	1	307.86	0.02302	0	2003	kah	wad	1
	110827	67641	0	317.86	0.02033	0	2003	kah	wad	1
	110827	67641	0.1002	317.86	0.01991	0	2003	kah	wad	1
	110827	67641	0.2001	317.86	0.01963	0	2003	kah	wad	1
	110827	67641	0.2993	317.86	0.01963	0	2003	kah	wad	1
	110827	67641	0.3979	317.86	0.0197	0	2003	kah	wad	1
	110827	67641	0.4964	317.86	0.02	0	2003	kah	wad	1
	110827	67641	0.6	317.86	0.0203	0	2003	kah	wad	1
	110827	67641	0.6975	317.86	0.02056	0	2003	kah	wad	1
	110827	67641	0.7993	317.86	0.02104	0	2003	kah	wad	1
	110827	67641	0.8994	317.86	0.02146	0	2003	kah	wad	1
	110827	67641	1	317.86	0.02184	0	2003	kah	wad	1
	2008	mej	seg	1
	110827	67641	0.953	303.15	0.02385	0.00026	2008	mej	seg	1
	110827	67641	0.909	303.15	0.0236	0.00026	2008	mej	seg	1
	110827	67641	0.815	303.15	0.0231	0.00026	2008	mej	seg	1
	110827	67641	0.702	303.15	0.0227	0.00026	2008	mej	seg	1
	110827	67641	0.597	303.15	0.0224	0.00026	2008	mej	seg	1
	110827	67641	0.487	303.15	0.0222	0.00026	2008	mej	seg	1
	110827	67641	0.379	303.15	0.0221	0.00026	2008	mej	seg	1
	110827	67641	0.264	303.15	0.02205	0.00026	2008	mej	seg	1
	110827	67641	0.158	303.15	0.02215	0.00026	2008	mej	seg	1
	110827	67641	0.057	303.15	0.0224	0.00026	2008	mej	seg	1
715	5523	cyclohexane	benzene			cyclohexane	benzene
	1929	ham	and	0
	110827	71432	0.2963	298.136	0.02641	0.00016	1929	ham	and	0
	110827	71432	0.379	298.136	0.02581	0.00016	1929	ham	and	0
	110827	71432	0.4508	298.136	0.02584	0.00016	1929	ham	and	0
	110827	71432	0.524	298.136	0.02565	0.00016	1929	ham	and	0
	110827	71432	0.6207	298.136	0.02536	0.00015	1929	ham	and	0
	1967	rid	but	0
	110827	71432	1	293.138	0.02484	0.00073	1967	rid	but	0
	110827	71432	0.8718	293.138	0.025	0.00074	1967	rid	but	0
	110827	71432	0.7826	293.138	0.02514	0.00074	1967	rid	but	0
	110827	71432	0.6636	293.138	0.02543	0.00075	1967	rid	but	0
	110827	71432	0.5126	293.138	0.02584	0.00076	1967	rid	but	0
	110827	71432	0.353	293.138	0.02654	0.00078	1967	rid	but	0
	110827	71432	0.2186	293.138	0.0272	0.00079	1967	rid	but	0
	110827	71432	0.0967	293.138	0.02788	0.00081	1967	rid	but	0
	110827	71432	0	293.138	0.02887	0.00084	1967	rid	but	0
	1968	sur	ram	0
	110827	71432	0.7764	293.145	0.02525	0.00011	1968	sur	ram	0
	110827	71432	0.5505	293.145	0.0257	0.00011	1968	sur	ram	0
	110827	71432	0.449	293.145	0.02597	0.00011	1968	sur	ram	0
	110827	71432	0.3399	293.145	0.02652	0.00011	1968	sur	ram	0
	110827	71432	0.2564	293.145	0.02686	0.00011	1968	sur	ram	0
	110827	71432	0.1526	293.145	0.02747	0.00011	1968	sur	ram	0
	110827	71432	0.8668	303.143	0.0241	0.00011	1968	sur	ram	0
	110827	71432	0.7595	303.143	0.02436	0.00011	1968	sur	ram	0
	110827	71432	0.662	303.143	0.0245	0.00011	1968	sur	ram	0
	110827	71432	0.5574	303.143	0.0248	0.00011	1968	sur	ram	0
	110827	71432	0.4379	303.143	0.02532	0.00011	1968	sur	ram	0
	110827	71432	0.3627	303.143	0.02565	0.00011	1968	sur	ram	0
	110827	71432	0.2509	303.143	0.02613	0.00011	1968	sur	ram	0
	110827	71432	0.1723	303.143	0.02656	0.00011	1968	sur	ram	0
	110827	71432	0.0864	303.143	0.02705	0.00011	1968	sur	ram	0
	1970	kon	lya	1
	110827	71432	1	293.145	0.025	0.0004	1970	kon	lya	1
	110827	71432	0.799	293.145	0.0253	0.0004	1970	kon	lya	1
	110827	71432	0.782	293.145	0.0253	0.0004	1970	kon	lya	1
	110827	71432	0.6	293.145	0.0256	0.0004	1970	kon	lya	1
	110827	71432	0.573	293.145	0.0257	0.0004	1970	kon	lya	1
	110827	71432	0.559	293.145	0.0257	0.0004	1970	kon	lya	1
	110827	71432	0.4	293.145	0.0262	0.0004	1970	kon	lya	1
	110827	71432	0.378	293.145	0.0263	0.0004	1970	kon	lya	1
	110827	71432	0.377	293.145	0.0263	0.0004	1970	kon	lya	1
	110827	71432	0.245	293.145	0.027	0.0004	1970	kon	lya	1
	110827	71432	0.192	293.145	0.0273	0.0004	1970	kon	lya	1
	110827	71432	0.191	293.145	0.0274	0.0004	1970	kon	lya	1
	110827	71432	0	293.145	0.0289	0.0004	1970	kon	lya	1
	110827	71432	1	313.14	0.0227	0.0003	1970	kon	lya	1
	110827	71432	0.799	313.14	0.023	0.0003	1970	kon	lya	1
	110827	71432	0.782	313.14	0.023	0.0003	1970	kon	lya	1
	110827	71432	0.6	313.14	0.0232	0.0003	1970	kon	lya	1
	110827	71432	0.573	313.14	0.0233	0.0003	1970	kon	lya	1
	110827	71432	0.559	313.14	0.0234	0.0003	1970	kon	lya	1
	110827	71432	0.4	313.14	0.0238	0.0003	1970	kon	lya	1
	110827	71432	0.378	313.14	0.0239	0.0003	1970	kon	lya	1
	110827	71432	0.377	313.14	0.0239	0.0003	1970	kon	lya	1
	110827	71432	0.245	313.14	0.0245	0.0004	1970	kon	lya	1
	110827	71432	0.192	313.14	0.0248	0.0004	1970	kon	lya	1
	110827	71432	0.191	313.14	0.0248	0.0004	1970	kon	lya	1
	110827	71432	0	313.14	0.0262	0.0004	1970	kon	lya	1
	110827	71432	1	333.134	0.0204	0.0003	1970	kon	lya	1
	110827	71432	0.799	333.134	0.0206	0.0003	1970	kon	lya	1
	110827	71432	0.782	333.134	0.0206	0.0003	1970	kon	lya	1
	110827	71432	0.6	333.134	0.0209	0.0003	1970	kon	lya	1
	110827	71432	0.573	333.134	0.021	0.0003	1970	kon	lya	1
	110827	71432	0.559	333.134	0.021	0.0003	1970	kon	lya	1
	110827	71432	0.4	333.134	0.0214	0.0003	1970	kon	lya	1
	110827	71432	0.378	333.134	0.0215	0.0003	1970	kon	lya	1
	110827	71432	0.377	333.134	0.0215	0.0003	1970	kon	lya	1
	110827	71432	0.245	333.134	0.022	0.0003	1970	kon	lya	1
	110827	71432	0.192	333.134	0.0223	0.0003	1970	kon	lya	1
	110827	71432	0.191	333.134	0.0223	0.0003	1970	kon	lya	1
	110827	71432	0	333.134	0.0237	0.0003	1970	kon	lya	1
	1970	lam	ben	0
	110827	71432	0.1004	303.143	0.02679	0.00072	1970	lam	ben	0
	110827	71432	0.1056	293.145	0.02786	0.00075	1970	lam	ben	0
	110827	71432	0.1056	303.143	0.02664	0.00071	1970	lam	ben	0
	110827	71432	0.2004	303.143	0.02608	0.0007	1970	lam	ben	0
	110827	71432	0.2041	293.145	0.02714	0.00073	1970	lam	ben	0
	110827	71432	0.2041	303.143	0.02599	0.0007	1970	lam	ben	0
	110827	71432	0.2041	303.143	0.02608	0.0007	1970	lam	ben	0
	110827	71432	0.2916	303.143	0.02558	0.00069	1970	lam	ben	0
	110827	71432	0.3033	293.145	0.02654	0.00071	1970	lam	ben	0
	110827	71432	0.3033	303.143	0.02544	0.00068	1970	lam	ben	0
	110827	71432	0.3925	303.143	0.02509	0.00068	1970	lam	ben	0
	110827	71432	0.3962	293.145	0.02615	0.0007	1970	lam	ben	0
	110827	71432	0.3962	303.143	0.02506	0.00067	1970	lam	ben	0
	110827	71432	0.4914	303.143	0.02475	0.00067	1970	lam	ben	0
	110827	71432	0.5063	293.145	0.02573	0.00069	1970	lam	ben	0
	110827	71432	0.5063	303.143	0.02467	0.00066	1970	lam	ben	0
	110827	71432	0.5958	303.143	0.02449	0.00066	1970	lam	ben	0
	110827	71432	0.6077	293.145	0.02542	0.00068	1970	lam	ben	0
	110827	71432	0.6077	303.143	0.02437	0.00066	1970	lam	ben	0
	110827	71432	0.6922	293.145	0.02526	0.00068	1970	lam	ben	0
	110827	71432	0.6922	303.143	0.02422	0.00065	1970	lam	ben	0
	110827	71432	0.697	303.143	0.02425	0.00065	1970	lam	ben	0
	110827	71432	0.7957	293.145	0.02503	0.00067	1970	lam	ben	0
	110827	71432	0.7957	303.143	0.02401	0.00065	1970	lam	ben	0
	110827	71432	0.7959	303.143	0.02406	0.00065	1970	lam	ben	0
	110827	71432	0.894	303.143	0.02391	0.00065	1970	lam	ben	0
	110827	71432	0.8949	293.145	0.02496	0.00067	1970	lam	ben	0
	110827	71432	0.8949	303.143	0.02389	0.00064	1970	lam	ben	0
715	6414	cyclohexane	1,2-dimethylbenzene			cyclohexane	o-xylene
	1974	jai	sin	0
	110827	95476	0	298.154	0.02948	0.00076	1974	jai	sin	0
	110827	95476	0	308.152	0.02834	0.00073	1974	jai	sin	0
	110827	95476	0.122	298.154	0.02856	0.00073	1974	jai	sin	0
	110827	95476	0.122	308.152	0.02739	0.0007	1974	jai	sin	0
	110827	95476	0.173	298.154	0.02819	0.00072	1974	jai	sin	0
	110827	95476	0.173	308.152	0.02718	0.0007	1974	jai	sin	0
	110827	95476	0.244	298.154	0.02773	0.00071	1974	jai	sin	0
	110827	95476	0.244	308.152	0.02662	0.00068	1974	jai	sin	0
	110827	95476	0.343	298.154	0.02703	0.0007	1974	jai	sin	0
	110827	95476	0.343	308.152	0.02605	0.00067	1974	jai	sin	0
	110827	95476	0.404	298.154	0.0267	0.00069	1974	jai	sin	0
	110827	95476	0.404	308.152	0.02571	0.00066	1974	jai	sin	0
	110827	95476	0.419	298.154	0.02649	0.00068	1974	jai	sin	0
	110827	95476	0.419	308.152	0.02566	0.00066	1974	jai	sin	0
	110827	95476	0.499	298.154	0.02627	0.00068	1974	jai	sin	0
	110827	95476	0.499	308.152	0.0254	0.00065	1974	jai	sin	0
	110827	95476	0.547	298.154	0.02587	0.00067	1974	jai	sin	0
	110827	95476	0.547	308.152	0.02519	0.00065	1974	jai	sin	0
	110827	95476	0.661	298.154	0.02557	0.00066	1974	jai	sin	0
	110827	95476	0.661	308.152	0.02449	0.00063	1974	jai	sin	0
	110827	95476	0.736	298.154	0.02531	0.00065	1974	jai	sin	0
	110827	95476	0.736	308.152	0.0243	0.00063	1974	jai	sin	0
	110827	95476	0.778	298.154	0.025	0.00064	1974	jai	sin	0
	110827	95476	0.778	308.152	0.02409	0.00062	1974	jai	sin	0
	110827	95476	0.867	298.154	0.02493	0.00064	1974	jai	sin	0
	110827	95476	0.867	308.152	0.0238	0.00061	1974	jai	sin	0
	110827	95476	1	298.154	0.02436	0.00063	1974	jai	sin	0
	110827	95476	1	308.152	0.0234	0.0006	1974	jai	sin	0
751	5245	diethanolamine	ethanol			DEA	ethanol
	2019	abr	bag	0
	111422	64175	1	313.15	0.04483	0.0007	2019	abr	bag	0
	111422	64175	0.978	313.15	0.04438	0.0007	2019	abr	bag	0
	111422	64175	0.9521	313.15	0.04389	0.00069	2019	abr	bag	0
	111422	64175	0.9199	313.15	0.04328	0.00069	2019	abr	bag	0
	111422	64175	0.8811	313.15	0.04226	0.00068	2019	abr	bag	0
	111422	64175	0.832	313.15	0.04035	0.00066	2019	abr	bag	0
	111422	64175	0.7701	313.15	0.03806	0.00064	2019	abr	bag	0
	111422	64175	0.6801	313.15	0.03518	0.00062	2019	abr	bag	0
	111422	64175	0.593	313.15	0.03264	0.0006	2019	abr	bag	0
	111422	64175	0.4997	313.15	0.03022	0.00058	2019	abr	bag	0
	111422	64175	0.3941	313.15	0.02787	0.00056	2019	abr	bag	0
	111422	64175	0.2799	313.15	0.02585	0.00054	2019	abr	bag	0
	111422	64175	0	313.15	0.02037	0.0005	2019	abr	bag	0
751	5350	diethanolamine	methanol			DEA	methanol
	2019	abr	bag	0
	111422	67561	1	313.15	0.04483	0.0007	2019	abr	bag	0
	111422	67561	0.978	313.15	0.04447	0.0007	2019	abr	bag	0
	111422	67561	0.9521	313.15	0.04415	0.00069	2019	abr	bag	0
	111422	67561	0.9199	313.15	0.04381	0.00069	2019	abr	bag	0
	111422	67561	0.8811	313.15	0.04378	0.00069	2019	abr	bag	0
	111422	67561	0.832	313.15	0.04293	0.00068	2019	abr	bag	0
	111422	67561	0.7701	313.15	0.04234	0.00068	2019	abr	bag	0
	111422	67561	0.6801	313.15	0.04176	0.00068	2019	abr	bag	0
	111422	67561	0.593	313.15	0.04036	0.00066	2019	abr	bag	0
	111422	67561	0.4997	313.15	0.03867	0.00065	2019	abr	bag	0
	111422	67561	0.3941	313.15	0.0355	0.00062	2019	abr	bag	0
	111422	67561	0.2799	313.15	0.03078	0.00058	2019	abr	bag	0
	111422	67561	0.2001	313.15	0.02781	0.00056	2019	abr	bag	0
	111422	67561	0	313.15	0.02092	0.00051	2019	abr	bag	0
751	5822	diethanolamine	water			DEA	water
	1994	rin	oel	0
	111422	7732185	0.018683	293.15	0.0639	0.00167	1994	rin	oel	0
	111422	7732185	0.0410773	293.15	0.06527	0.0017	1994	rin	oel	0
	111422	7732185	0.068411	293.15	0.06194	0.00162	1994	rin	oel	0
	111422	7732185	0.018683	313.15	0.06174	0.00162	1994	rin	oel	0
	111422	7732185	0.0410773	313.15	0.06331	0.00166	1994	rin	oel	0
	111422	7732185	0.068411	313.15	0.06017	0.00158	1994	rin	oel	0
	111422	7732185	0.018683	333.15	0.06005	0.00158	1994	rin	oel	0
	111422	7732185	0.0410773	333.15	0.06204	0.00163	1994	rin	oel	0
	111422	7732185	0.068411	333.15	0.05802	0.00153	1994	rin	oel	0
	111422	7732185	0.018683	353.15	0.05684	0.0015	1994	rin	oel	0
	111422	7732185	0.0410773	353.15	0.05899	0.00155	1994	rin	oel	0
	111422	7732185	0.068411	353.15	0.05527	0.00147	1994	rin	oel	0
	1996	vaz	alv	0
	111422	7732185	0	298.15	0.07201	0.00027	1996	vaz	alv	0
	111422	7732185	0.019	298.15	0.0667	0.00027	1996	vaz	alv	0
	111422	7732185	0.041	298.15	0.06325	0.00027	1996	vaz	alv	0
	111422	7732185	0.068	298.15	0.06075	0.00027	1996	vaz	alv	0
	111422	7732185	0.102	298.15	0.05882	0.00028	1996	vaz	alv	0
	111422	7732185	0.146	298.15	0.0572	0.00029	1996	vaz	alv	0
	111422	7732185	0.204	298.15	0.05575	0.0003	1996	vaz	alv	0
	111422	7732185	0.285	298.15	0.05432	0.00032	1996	vaz	alv	0
	111422	7732185	0.407	298.15	0.05272	0.00036	1996	vaz	alv	0
	111422	7732185	0.606	298.15	0.05065	0.00041	1996	vaz	alv	0
	111422	7732185	1	298.15	0.04721	0.00051	1996	vaz	alv	0
	111422	7732185	0	303.15	0.07121	0.00027	1996	vaz	alv	0
	111422	7732185	0.019	303.15	0.06589	0.00027	1996	vaz	alv	0
	111422	7732185	0.041	303.15	0.06246	0.00027	1996	vaz	alv	0
	111422	7732185	0.068	303.15	0.05995	0.00027	1996	vaz	alv	0
	111422	7732185	0.102	303.15	0.05803	0.00028	1996	vaz	alv	0
	111422	7732185	0.146	303.15	0.05642	0.00029	1996	vaz	alv	0
	111422	7732185	0.204	303.15	0.05496	0.0003	1996	vaz	alv	0
	111422	7732185	0.285	303.15	0.05355	0.00032	1996	vaz	alv	0
	111422	7732185	0.407	303.15	0.05195	0.00035	1996	vaz	alv	0
	111422	7732185	0.606	303.15	0.04989	0.00041	1996	vaz	alv	0
	111422	7732185	1	303.15	0.04646	0.00051	1996	vaz	alv	0
	111422	7732185	0	308.15	0.07042	0.00027	1996	vaz	alv	0
	111422	7732185	0.019	308.15	0.0651	0.00027	1996	vaz	alv	0
	111422	7732185	0.041	308.15	0.06165	0.00027	1996	vaz	alv	0
	111422	7732185	0.068	308.15	0.05915	0.00027	1996	vaz	alv	0
	111422	7732185	0.102	308.15	0.05723	0.00028	1996	vaz	alv	0
	111422	7732185	0.146	308.15	0.05562	0.00028	1996	vaz	alv	0
	111422	7732185	0.204	308.15	0.05417	0.0003	1996	vaz	alv	0
	111422	7732185	0.285	308.15	0.05274	0.00032	1996	vaz	alv	0
	111422	7732185	0.407	308.15	0.05114	0.00035	1996	vaz	alv	0
	111422	7732185	0.606	308.15	0.0491	0.0004	1996	vaz	alv	0
	111422	7732185	1	308.15	0.04566	0.0005	1996	vaz	alv	0
	111422	7732185	0	313.15	0.06952	0.00027	1996	vaz	alv	0
	111422	7732185	0.019	313.15	0.06419	0.00026	1996	vaz	alv	0
	111422	7732185	0.041	313.15	0.06074	0.00027	1996	vaz	alv	0
	111422	7732185	0.068	313.15	0.05825	0.00027	1996	vaz	alv	0
	111422	7732185	0.102	313.15	0.05632	0.00027	1996	vaz	alv	0
	111422	7732185	0.146	313.15	0.05471	0.00028	1996	vaz	alv	0
	111422	7732185	0.204	313.15	0.05326	0.00029	1996	vaz	alv	0
	111422	7732185	0.285	313.15	0.05183	0.00031	1996	vaz	alv	0
	111422	7732185	0.407	313.15	0.05024	0.00034	1996	vaz	alv	0
	111422	7732185	0.606	313.15	0.04818	0.00039	1996	vaz	alv	0
	111422	7732185	1	313.15	0.04475	0.00049	1996	vaz	alv	0
	111422	7732185	0	318.15	0.06884	0.00026	1996	vaz	alv	0
	111422	7732185	0.019	318.15	0.06349	0.00026	1996	vaz	alv	0
	111422	7732185	0.041	318.15	0.06004	0.00026	1996	vaz	alv	0
	111422	7732185	0.068	318.15	0.05754	0.00027	1996	vaz	alv	0
	111422	7732185	0.102	318.15	0.05561	0.00027	1996	vaz	alv	0
	111422	7732185	0.146	318.15	0.05401	0.00028	1996	vaz	alv	0
	111422	7732185	0.204	318.15	0.05256	0.00029	1996	vaz	alv	0
	111422	7732185	0.285	318.15	0.05113	0.00031	1996	vaz	alv	0
	111422	7732185	0.407	318.15	0.04954	0.00034	1996	vaz	alv	0
	111422	7732185	0.606	318.15	0.04748	0.00039	1996	vaz	alv	0
	111422	7732185	1	318.15	0.04405	0.00048	1996	vaz	alv	0
	111422	7732185	0	323.15	0.06792	0.00026	1996	vaz	alv	0
	111422	7732185	0.019	323.15	0.06256	0.00026	1996	vaz	alv	0
	111422	7732185	0.041	323.15	0.0591	0.00026	1996	vaz	alv	0
	111422	7732185	0.068	323.15	0.0566	0.00026	1996	vaz	alv	0
	111422	7732185	0.102	323.15	0.05468	0.00027	1996	vaz	alv	0
	111422	7732185	0.146	323.15	0.05307	0.00028	1996	vaz	alv	0
	111422	7732185	0.204	323.15	0.05163	0.00029	1996	vaz	alv	0
	111422	7732185	0.285	323.15	0.05019	0.00031	1996	vaz	alv	0
	111422	7732185	0.407	323.15	0.04861	0.00034	1996	vaz	alv	0
	111422	7732185	0.606	323.15	0.04655	0.00039	1996	vaz	alv	0
	111422	7732185	1	323.15	0.04312	0.00048	1996	vaz	alv	0
	1998	alv	ren	0
	111422	7732185	0.146283	298.15	0.0572	0.00081	1998	alv	ren	0
	111422	7732185	0.146283	303.15	0.05642	0.00081	1998	alv	ren	0
	111422	7732185	0.146283	308.15	0.05562	0.0008	1998	alv	ren	0
	111422	7732185	0.146283	313.15	0.05471	0.00079	1998	alv	ren	0
	111422	7732185	0.146283	318.15	0.05401	0.00078	1998	alv	ren	0
	111422	7732185	0.146283	323.15	0.05307	0.00077	1998	alv	ren	0
	2001	agu	tre	0
	111422	7732185	0.018683	293.15	0.06414	0.00148	2001	agu	tre	0
	111422	7732185	0.018683	313.15	0.06165	0.00143	2001	agu	tre	0
	111422	7732185	0.018683	323.15	0.06069	0.00141	2001	agu	tre	0
	111422	7732185	0.018683	333.15	0.06048	0.00141	2001	agu	tre	0
	111422	7732185	0.018683	343.15	0.05828	0.00137	2001	agu	tre	0
	111422	7732185	0.018683	353.15	0.05649	0.00133	2001	agu	tre	0
	111422	7732185	0.018683	363.15	0.05587	0.00132	2001	agu	tre	0
	111422	7732185	0.0410773	293.15	0.06645	0.00153	2001	agu	tre	0
	111422	7732185	0.0410773	313.15	0.06394	0.00148	2001	agu	tre	0
	111422	7732185	0.0410773	323.15	0.06262	0.00145	2001	agu	tre	0
	111422	7732185	0.0410773	333.15	0.06173	0.00144	2001	agu	tre	0
	111422	7732185	0.0410773	343.15	0.05998	0.0014	2001	agu	tre	0
	111422	7732185	0.0410773	353.15	0.05838	0.00137	2001	agu	tre	0
	111422	7732185	0.0410773	363.15	0.05734	0.00135	2001	agu	tre	0
	111422	7732185	0.068411	293.15	0.06184	0.00144	2001	agu	tre	0
	111422	7732185	0.068411	313.15	0.06017	0.0014	2001	agu	tre	0
	111422	7732185	0.068411	323.15	0.05857	0.00137	2001	agu	tre	0
	111422	7732185	0.068411	333.15	0.05727	0.00135	2001	agu	tre	0
	111422	7732185	0.068411	343.15	0.05623	0.00133	2001	agu	tre	0
	111422	7732185	0.068411	353.15	0.05501	0.0013	2001	agu	tre	0
	111422	7732185	0.068411	363.15	0.05389	0.00128	2001	agu	tre	0
	2003	alv	can	0
	111422	7732185	0.1463	298.15	0.0572	0.00053	2003	alv	can	0
	111422	7732185	0.1463	303.15	0.05642	0.00052	2003	alv	can	0
	111422	7732185	0.1463	308.15	0.05562	0.00051	2003	alv	can	0
	111422	7732185	0.1463	313.15	0.05471	0.00051	2003	alv	can	0
	111422	7732185	0.1463	318.15	0.05401	0.0005	2003	alv	can	0
	111422	7732185	0.1463	323.15	0.05307	0.00049	2003	alv	can	0
	2014	fu	du	0
	111422	7732185	0.0410773	293.2	0.0651	0.002	2014	fu	du	0
	111422	7732185	0.05403	293.2	0.0646	0.002	2014	fu	du	0
	111422	7732185	0.068411	293.2	0.0628	0.002	2014	fu	du	0
	111422	7732185	0.0410773	303.2	0.0644	0.002	2014	fu	du	0
	111422	7732185	0.05403	303.2	0.0627	0.002	2014	fu	du	0
	111422	7732185	0.068411	303.2	0.0613	0.002	2014	fu	du	0
	111422	7732185	0.0410773	313.2	0.0639	0.002	2014	fu	du	0
	111422	7732185	0.05403	313.2	0.0618	0.002	2014	fu	du	0
	111422	7732185	0.068411	313.2	0.0604	0.002	2014	fu	du	0
	111422	7732185	0.0410773	323.2	0.0618	0.002	2014	fu	du	0
	111422	7732185	0.05403	323.2	0.0596	0.002	2014	fu	du	0
	111422	7732185	0.068411	323.2	0.0582	0.002	2014	fu	du	0
	2018	dey	das	0
	111422	7732185	0.068411	313.2	0.06157	0.00084	2018	dey	das	0
	111422	7732185	0.068411	323.2	0.06013	0.00084	2018	dey	das	0
	111422	7732185	0.068411	333.2	0.05843	0.00083	2018	dey	das	0
	111422	7732185	0.018683	313.2	0.06042	0.00083	2018	dey	das	0
	111422	7732185	0.018683	323.2	0.05918	0.00083	2018	dey	das	0
	111422	7732185	0.018683	333.2	0.05885	0.00082	2018	dey	das	0
	111422	7732185	0.0410773	313.2	0.06307	0.00084	2018	dey	das	0
	111422	7732185	0.0410773	323.2	0.06223	0.00084	2018	dey	das	0
	111422	7732185	0.0410773	333.2	0.06056	0.00084	2018	dey	das	0
	2018	fu	xie	0
	111422	7732185	0.0410773	303.2	0.0633	0.0006	2018	fu	xie	0
	111422	7732185	0.068411	303.2	0.0605	0.0006	2018	fu	xie	0
	111422	7732185	0.102521	303.2	0.0583	0.0006	2018	fu	xie	0
	111422	7732185	0.0410773	313.2	0.0621	0.0006	2018	fu	xie	0
	111422	7732185	0.068411	313.2	0.0588	0.0006	2018	fu	xie	0
	111422	7732185	0.102521	313.2	0.0566	0.0006	2018	fu	xie	0
	111422	7732185	0.0410773	323.2	0.0599	0.0006	2018	fu	xie	0
	111422	7732185	0.068411	323.2	0.0574	0.0006	2018	fu	xie	0
	111422	7732185	0.102521	323.2	0.0547	0.0006	2018	fu	xie	0
	111422	7732185	0	303.2	0.0711	0.0006	2018	fu	xie	0
	111422	7732185	0	313.2	0.0694	0.0006	2018	fu	xie	0
	111422	7732185	0	323.2	0.0677	0.0006	2018	fu	xie	0
	111422	7732185	1	303.2	0.046	0.0006	2018	fu	xie	0
	111422	7732185	1	313.2	0.0441	0.0006	2018	fu	xie	0
	111422	7732185	1	323.2	0.0428	0.0006	2018	fu	xie	0
	2018	sho	&	0
	111422	7732185	0	298.15	0.0719	0.0009	2018	sho	&	0
	111422	7732185	0	308.15	0.0702	0.0009	2018	sho	&	0
	111422	7732185	0	318.15	0.0684	0.0009	2018	sho	&	0
	111422	7732185	0	328.15	0.0667	0.0009	2018	sho	&	0
	111422	7732185	0	338.15	0.0649	0.0008	2018	sho	&	0
	111422	7732185	0	348.15	0.0632	0.0008	2018	sho	&	0
	111422	7732185	0.1	298.15	0.0589	0.0008	2018	sho	&	0
	111422	7732185	0.1	308.15	0.058	0.0008	2018	sho	&	0
	111422	7732185	0.1	318.15	0.057	0.0008	2018	sho	&	0
	111422	7732185	0.1	328.15	0.0559	0.0008	2018	sho	&	0
	111422	7732185	0.1	338.15	0.0548	0.0007	2018	sho	&	0
	111422	7732185	0.1	348.15	0.0536	0.0007	2018	sho	&	0
	111422	7732185	0.2	298.15	0.0539	0.0007	2018	sho	&	0
[truncated: 6,831 more rows]
[truncated: 44 more columns]
